# Supplementary material for: Hexa-μ2-acetato-hexa-n-butyl­hexa-μ3-oxido-tin(IV) toluene monosolvate
Source: Acta Crystallogr Sect E Struct Rep Online. 2012 Dec 5;69(Pt 1):m4. doi: 10.1107/S160053681204888X (PMC3588278; doi:10.1107/S160053681204888X)
Supplement: Supplementary file 1 [file e-69-000m4-sup1.cif]

##############################################################################
#                                                                            #
# This CIF contains the data in a paper accepted for publication in          #
# Acta Crystallographica Section E. It conforms to the requirements of       #
# Notes for Authors for Acta Crystallographica Section E, and has been       #
# peer reviewed under the auspices of the IUCr Commission on Journals.       #
#                                                                            #
# Full details of the Crystallographic Information File format               #
# are given in the paper "The Crystallographic Information File (CIF):       #
# a New Standard Archive File for Crystallography" by S. R. Hall, F. H.      #
# Allen and I. D. Brown [Acta Cryst. (1991), A47, 655-685].                  #
#                                                                            #
# The current version of the core CIF dictionary is obtainable from          #
# ftp://ftp.iucr.org/pub/cif_core.dic.                                       #
#                                                                            #
# Software is freely available for graphical display of the structure(s)     #
# in this CIF. For information consult the CIF software page                 #
# http://www.iucr.org/resources/cif/software.                                #
#                                                                            #
# This file may be used for bona fide research purposes within the           #
# scientific community so long as proper attribution is given to the journal # 
# article from which it was obtained.                                        #
#                                                                            #
##############################################################################
data_I
_audit_creation_method     SHELXL-97
_chemical_name_systematic
;
Hexa-\m~2~-acetato-hexa-<i>n</i>-butylhexa-\m~3~-oxido-tin(IV) toluene
monosolvate
;
_chemical_name_common     ?
_chemical_formula_moiety     'C36 H72 O18 Sn6, C7 H8'
_chemical_formula_sum     'C43 H80 O18 Sn6'
_chemical_formula_iupac     '[Sn6 (C4 H9)6 (C2 H3 O2)6 O6], C7 H8'
_chemical_formula_weight     1597.21
_chemical_melting_point     ?
_symmetry_cell_setting     monoclinic
_symmetry_space_group_name_H-M     'C 2/c'
_symmetry_space_group_name_Hall     '-C 2yc'
loop_
    _symmetry_equiv_pos_as_xyz
    'x, y, z'
    '-x, y, -z+1/2'
    'x+1/2, y+1/2, z'
    '-x+1/2, y+1/2, -z+1/2'
    '-x, -y, -z'
    'x, -y, z-1/2'
    '-x+1/2, -y+1/2, -z'
    'x+1/2, -y+1/2, z-1/2'
_cell_length_a     23.4154(8)
_cell_length_b     15.5832(6)
_cell_length_c     16.1012(6)
_cell_angle_alpha     90.00
_cell_angle_beta     93.926(2)
_cell_angle_gamma     90.00
_cell_volume     5861.3(4)
_cell_formula_units_Z     4
_cell_measurement_reflns_used     9091
_cell_measurement_theta_min     2.62
_cell_measurement_theta_max     30.04
_cell_measurement_temperature     150(2)
_exptl_crystal_description     block
_exptl_crystal_colour     colourless
_exptl_crystal_size_max     0.30
_exptl_crystal_size_mid     0.22
_exptl_crystal_size_min     0.10
_exptl_crystal_density_diffrn     1.810
_exptl_crystal_density_meas     ?
_exptl_crystal_density_method     'not measured'
_exptl_crystal_F_000     3128
_exptl_absorpt_coefficient_mu     2.579
_exptl_absorpt_correction_type     multi-scan
_exptl_absorpt_process_details     '(SADABS; Bruker, 2009)'
_exptl_absorpt_correction_T_min     0.5088
_exptl_absorpt_correction_T_max     0.7825
_exptl_special_details     ?
_diffrn_ambient_temperature     150(2)
_diffrn_radiation_type     MoK\a
_diffrn_radiation_wavelength     0.71073
_diffrn_radiation_source     'fine-focus sealed tube'
_diffrn_radiation_monochromator     graphite
_diffrn_measurement_device_type     'Bruker APEXII CCD'
_diffrn_measurement_method     '\f and \w scans'
_diffrn_detector_area_resol_mean     ?
_diffrn_reflns_number     76854
_diffrn_reflns_av_R_equivalents     0.0347
_diffrn_reflns_av_sigmaI/netI     0.0227
_diffrn_reflns_theta_min     2.54
_diffrn_reflns_theta_max     28.00
_diffrn_reflns_theta_full     28.00
_diffrn_measured_fraction_theta_max     0.958
_diffrn_measured_fraction_theta_full     0.958
_diffrn_reflns_limit_h_min     -30
_diffrn_reflns_limit_h_max     28
_diffrn_reflns_limit_k_min     -20
_diffrn_reflns_limit_k_max     19
_diffrn_reflns_limit_l_min     -20
_diffrn_reflns_limit_l_max     21
_diffrn_standards_number     0
_diffrn_standards_interval_count     ?
_diffrn_standards_interval_time     ?
_diffrn_standards_decay_%     ?
_refine_special_details
;
Refinement of <i>F</i>^2^ against ALL reflections. The weighted <i>R</i>-factor
<i>wR</i> and goodness of fit <i>S</i> are based on <i>F</i>^2^, conventional
<i>R</i>-factors. <i>R</i> are based on <i>F</i>, with <i>F</i> set to zero
for negative <i>F</i>^2^. The threshold expression of <i>F</i>^2^ >
\s(<i>F</i>^2^) is used only for calculating <i>R</i>-factors(gt) <i>etc</i>.
and is not relevant to the choice of reflections for refinement.
<i>R</i>-factors based on <i>F</i>^2^ are statistically about twice as large
as those based on <i>F</i>, and <i>R</i>- factors based on ALL data will be
even larger.
;
_reflns_number_total     6788
_reflns_number_gt     5890
_reflns_threshold_expression     I>2sigma(I)
_refine_ls_structure_factor_coef     Fsqd
_refine_ls_matrix_type     full
_refine_ls_R_factor_all     0.0277
_refine_ls_R_factor_gt     0.0202
_refine_ls_wR_factor_gt     0.0423
_refine_ls_wR_factor_ref     0.0458
_refine_ls_goodness_of_fit_ref     1.050
_refine_ls_restrained_S_all     1.050
_refine_ls_number_reflns     6788
_refine_ls_number_parameters     325
_refine_ls_number_restraints     6
_refine_ls_hydrogen_treatment     constr
_refine_ls_weighting_scheme     calc
_refine_ls_weighting_details
         'calc w=1/[\s^2^(Fo^2^)+(0.0188P)^2^+9.9195P] where P=(Fo^2^+2Fc^2^)/3'
_atom_sites_solution_hydrogens     geom
_atom_sites_solution_primary     direct
_atom_sites_solution_secondary     difmap
_refine_ls_shift/su_max     0.002
_refine_ls_shift/su_mean     0.000
_refine_diff_density_max     0.649
_refine_diff_density_min     -0.611
_refine_ls_extinction_method     none
_refine_ls_extinction_coef     ?
loop_
    _atom_type_symbol
    _atom_type_description
    _atom_type_scat_dispersion_real
    _atom_type_scat_dispersion_imag
    _atom_type_scat_source
    'C' 'C' 0.0033 0.0016
                         'International Tables Vol C Tables 4.2.6.8 and 6.1.1.4'
    'H' 'H' 0.0000 0.0000
                         'International Tables Vol C Tables 4.2.6.8 and 6.1.1.4'
    'O' 'O' 0.0106 0.0060
                         'International Tables Vol C Tables 4.2.6.8 and 6.1.1.4'
    'Sn' 'Sn' -0.6537 1.4246
                         'International Tables Vol C Tables 4.2.6.8 and 6.1.1.4'
_computing_data_collection     'APEX2 (Bruker, 2009)'
_computing_cell_refinement     'SAINT (Bruker, 2009)'
_computing_data_reduction     'SAINT (Bruker, 2009)'
_computing_structure_solution     'SHELXS97 (Sheldrick, 2008)'
_computing_structure_refinement     'SHELXL97 (Sheldrick, 2008)'
_computing_molecular_graphics     'DIAMOND (Brandenburg, 2006)'
_computing_publication_material     'SHELXTL (Sheldrick, 2008)'
loop_
    _atom_site_type_symbol
    _atom_site_label
    _atom_site_fract_x
    _atom_site_fract_y
    _atom_site_fract_z
    _atom_site_U_iso_or_equiv
    _atom_site_adp_type
    _atom_site_calc_flag
    _atom_site_refinement_flags
    _atom_site_occupancy
    _atom_site_symmetry_multiplicity
    _atom_site_disorder_assembly
    _atom_site_disorder_group
    Sn Sn1 0.218624(6) 0.777418(9) 0.142503(8) 0.01627(4) Uani d . 1 1 A .
    Sn Sn2 0.343645(6) 0.788062(10) 0.073955(8) 0.01612(4) Uani d . 1 1 . .
    Sn Sn3 0.238831(6) 0.599363(9) 0.049412(8) 0.01573(4) Uani d . 1 1 . .
    O O1 0.26833(6) 0.86006(10) 0.07422(8) 0.0175(3) Uani d . 1 1 . .
    O O2 0.28513(6) 0.69761(10) 0.11156(8) 0.0172(3) Uani d . 1 1 A .
    O O3 0.17758(6) 0.69645(10) 0.05325(9) 0.0171(3) Uani d . 1 1 . .
    O O4 0.27161(7) 0.81598(10) 0.25130(9) 0.0228(4) Uani d . 1 1 . .
    O O5 0.35980(7) 0.81837(10) 0.20439(9) 0.0223(4) Uani d . 1 1 . .
    C C4 0.32520(11) 0.82347(14) 0.26131(13) 0.0208(5) Uani d . 1 1 A .
    C C5 0.35026(11) 0.84157(18) 0.34786(14) 0.0309(6) Uani d . 1 1 . .
    H H5A 0.3916 0.8310 0.3507 0.064(3) Uiso calc R 1 1 A .
    H H5B 0.3324 0.8040 0.3874 0.064(3) Uiso calc R 1 1 . .
    H H5C 0.3432 0.9016 0.3620 0.064(3) Uiso calc R 1 1 . .
    O O6 0.39045(7) 0.90787(10) 0.06712(9) 0.0212(3) Uani d . 1 1 . .
    O O7 0.33111(7) 0.98846(10) -0.01633(9) 0.0204(3) Uani d . 1 1 . .
    C C6 0.37742(10) 0.97521(15) 0.02701(13) 0.0194(5) Uani d . 1 1 A .
    C C7 0.42114(11) 1.04577(16) 0.03037(15) 0.0276(5) Uani d . 1 1 . .
    H H7A 0.4479 1.0365 -0.0130 0.064(3) Uiso calc R 1 1 A .
    H H7B 0.4422 1.0458 0.0851 0.064(3) Uiso calc R 1 1 . .
    H H7C 0.4019 1.1011 0.0212 0.064(3) Uiso calc R 1 1 . .
    O O8 0.21456(7) 0.55655(10) 0.17029(9) 0.0223(3) Uani d . 1 1 A .
    O O9 0.19702(7) 0.68149(10) 0.23257(9) 0.0229(4) Uani d . 1 1 . .
    C C8 0.20029(10) 0.60108(15) 0.23140(13) 0.0202(5) Uani d . 1 1 A .
    C C9 0.18485(12) 0.55366(17) 0.30800(14) 0.0303(6) Uani d . 1 1 . .
    H H9A 0.1954 0.5884 0.3574 0.064(3) Uiso calc R 1 1 A .
    H H9B 0.2055 0.4990 0.3118 0.064(3) Uiso calc R 1 1 . .
    H H9C 0.1435 0.5427 0.3047 0.064(3) Uiso calc R 1 1 . .
    C C11 0.14968(11) 0.86040(16) 0.16782(16) 0.0282(6) Uani d . 1 1 . .
    H H11A 0.1221 0.8613 0.1184 0.053(3) Uiso calc R 1 1 A .
    H H11B 0.1297 0.8360 0.2146 0.053(3) Uiso calc R 1 1 . .
    C C12 0.16665(11) 0.95254(16) 0.18958(15) 0.0273(5) Uani d . 1 1 A .
    H H12A 0.1903 0.9527 0.2429 0.053(3) Uiso calc R 1 1 . .
    H H12B 0.1905 0.9751 0.1461 0.053(3) Uiso calc R 1 1 . .
    C C13 0.11608(13) 1.01168(18) 0.1972(2) 0.0445(8) Uani d . 1 1 . .
    H H13A 0.0944 0.9926 0.2445 0.053(3) Uiso calc R 1 1 A .
    H H13B 0.0903 1.0072 0.1459 0.053(3) Uiso calc R 1 1 . .
    C C14 0.13350(16) 1.10523(19) 0.2104(2) 0.0563(10) Uani d . 1 1 A .
    H H14A 0.1584 1.1103 0.2616 0.053(3) Uiso calc R 1 1 . .
    H H14B 0.0992 1.1404 0.2151 0.053(3) Uiso calc R 1 1 . .
    H H14C 0.1541 1.1250 0.1630 0.053(3) Uiso calc R 1 1 . .
    C C21 0.41783(11) 0.70950(17) 0.07025(15) 0.0288(6) Uani d . 1 1 . .
    H H21A 0.4323 0.6962 0.1281 0.110(5) Uiso calc R 1 1 A .
    H H21B 0.4067 0.6546 0.0427 0.110(5) Uiso calc R 1 1 . .
    C C22 0.46616(13) 0.7496(2) 0.0248(2) 0.0513(9) Uani d . 1 1 A .
    H H22A 0.4788 0.8029 0.0540 0.110(5) Uiso calc R 1 1 . .
    H H22B 0.4513 0.7655 -0.0322 0.110(5) Uiso calc R 1 1 . .
    C C23 0.51778(14) 0.6905(2) 0.0190(3) 0.0629(10) Uani d . 1 1 . .
    H H23A 0.5495 0.7237 -0.0030 0.110(5) Uiso calc R 1 1 A .
    H H23B 0.5306 0.6707 0.0756 0.110(5) Uiso calc R 1 1 . .
    C C24 0.50580(17) 0.6140(3) -0.0354(3) 0.0911(16) Uani d . 1 1 A .
    H H24A 0.4739 0.5814 -0.0149 0.110(5) Uiso calc R 1 1 . .
    H H24B 0.5399 0.5775 -0.0343 0.110(5) Uiso calc R 1 1 . .
    H H24C 0.4958 0.6329 -0.0926 0.110(5) Uiso calc R 1 1 . .
    C C31 0.30603(10) 0.50768(13) 0.04935(14) 0.0229(5) Uani d PD 0.90 1 A 1
    H H31A 0.3264 0.5160 -0.0019 0.050(3) Uiso calc PR 0.90 1 A 1
    H H31B 0.3336 0.5200 0.0973 0.050(3) Uiso calc PR 0.90 1 A 1
    C C32 0.28870(13) 0.41416(12) 0.05386(19) 0.0290(7) Uani d PD 0.90 1 A 1
    H H32A 0.2640 0.3994 0.0035 0.050(3) Uiso calc PR 0.90 1 A 1
    H H32B 0.2660 0.4056 0.1029 0.050(3) Uiso calc PR 0.90 1 A 1
    C C33 0.33987(14) 0.35436(16) 0.0603(2) 0.0412(9) Uani d PD 0.90 1 A 1
    H H33A 0.3609 0.3601 0.0093 0.050(3) Uiso calc PR 0.90 1 A 1
    H H33B 0.3660 0.3722 0.1081 0.050(3) Uiso calc PR 0.90 1 A 1
    C C34 0.32403(17) 0.26092(18) 0.0712(2) 0.0549(10) Uani d PD 0.90 1 A 1
    H H34A 0.3020 0.2548 0.1205 0.050(3) Uiso calc PR 0.90 1 A 1
    H H34B 0.3590 0.2263 0.0783 0.050(3) Uiso calc PR 0.90 1 A 1
    H H34C 0.3009 0.2412 0.0218 0.050(3) Uiso calc PR 0.90 1 A 1
    C C35 0.30603(10) 0.50768(13) 0.04935(14) 0.0229(5) Uani d PD 0.10 1 A 2
    H H35A 0.3353 0.5282 0.0125 0.050(3) Uiso calc PR 0.10 1 A 2
    H H35B 0.3244 0.5028 0.1064 0.050(3) Uiso calc PR 0.10 1 A 2
    C C36 0.2853(11) 0.4198(7) 0.0203(18) 0.0290(7) Uani d PD 0.10 1 A 2
    H H36A 0.2532 0.4033 0.0540 0.050(3) Uiso calc PR 0.10 1 A 2
    H H36B 0.2695 0.4254 -0.0381 0.050(3) Uiso calc PR 0.10 1 A 2
    C C37 0.3279(15) 0.346(2) 0.0239(18) 0.0412(9) Uani d PD 0.10 1 A 2
    H H37A 0.3591 0.3610 -0.0122 0.050(3) Uiso calc PR 0.10 1 A 2
    H H37B 0.3084 0.2947 0.0002 0.050(3) Uiso calc PR 0.10 1 A 2
    C C38 0.3546(15) 0.324(2) 0.1096(16) 0.0549(10) Uani d PD 0.10 1 A 2
    H H38A 0.3673 0.3767 0.1386 0.050(3) Uiso calc PR 0.10 1 A 2
    H H38B 0.3875 0.2862 0.1040 0.050(3) Uiso calc PR 0.10 1 A 2
    H H38C 0.3263 0.2948 0.1416 0.050(3) Uiso calc PR 0.10 1 A 2
    C C41 0.5000 -0.0820(4) 0.2500 0.100(2) Uani d S 1 2 . .
    H H41A 0.4606 -0.1030 0.2518 0.150 Uiso calc PR 0.50 1 . .
    H H41B 0.5231 -0.1030 0.2989 0.150 Uiso calc PR 0.50 1 . .
    H H41C 0.5163 -0.1030 0.1993 0.150 Uiso calc PR 0.50 1 . .
    C C42 0.5000 0.0141(4) 0.2500 0.0587(14) Uani d S 1 2 . .
    C C43 0.54010(18) 0.0576(4) 0.2095(3) 0.0852(15) Uani d . 1 1 . .
    H H43 0.5679 0.0270 0.1809 0.102 Uiso calc R 1 1 . .
    C C44 0.5404(3) 0.1462(5) 0.2097(5) 0.152(4) Uani d . 1 1 . .
    H H44 0.5686 0.1767 0.1820 0.182 Uiso calc R 1 1 . .
    C C45 0.5000 0.1894(7) 0.2500 0.192(8) Uani d S 1 2 . .
    H H45 0.5000 0.2504 0.2500 0.230 Uiso calc SR 1 2 . .
loop_
    _atom_site_aniso_label
    _atom_site_aniso_U_11
    _atom_site_aniso_U_22
    _atom_site_aniso_U_33
    _atom_site_aniso_U_12
    _atom_site_aniso_U_13
    _atom_site_aniso_U_23
    Sn1 0.01857(9) 0.01607(9) 0.01429(7) 0.00037(6) 0.00206(6) -0.00086(5)
    Sn2 0.01640(9) 0.01663(9) 0.01515(7) 0.00063(6) -0.00022(5) 0.00075(5)
    Sn3 0.01802(9) 0.01440(8) 0.01468(7) 0.00077(6) 0.00034(5) 0.00074(5)
    O1 0.0203(8) 0.0183(8) 0.0139(7) 0.0016(7) 0.0006(6) 0.0007(6)
    O2 0.0191(9) 0.0152(8) 0.0174(7) -0.0001(6) 0.0011(6) 0.0006(6)
    O3 0.0183(8) 0.0176(8) 0.0153(7) 0.0017(7) 0.0011(6) -0.0001(6)
    O4 0.0257(10) 0.0258(9) 0.0170(8) -0.0023(7) 0.0014(6) -0.0034(6)
    O5 0.0232(9) 0.0251(9) 0.0182(8) -0.0016(7) -0.0017(6) -0.0006(6)
    C4 0.0278(15) 0.0144(12) 0.0197(11) 0.0004(10) -0.0025(9) 0.0003(8)
    C5 0.0328(15) 0.0413(16) 0.0180(11) -0.0001(13) -0.0033(10) -0.0061(10)
    O6 0.0219(9) 0.0190(9) 0.0224(8) -0.0017(7) -0.0022(6) 0.0021(6)
    O7 0.0201(9) 0.0190(9) 0.0215(8) -0.0008(7) -0.0026(6) 0.0011(6)
    C6 0.0226(13) 0.0199(13) 0.0160(10) -0.0010(10) 0.0050(9) -0.0032(8)
    C7 0.0275(14) 0.0239(14) 0.0308(13) -0.0069(11) -0.0017(10) 0.0029(10)
    O8 0.0306(9) 0.0197(9) 0.0168(7) -0.0008(7) 0.0029(6) 0.0020(6)
    O9 0.0318(10) 0.0205(9) 0.0170(8) -0.0015(7) 0.0063(6) 0.0001(6)
    C8 0.0182(12) 0.0245(14) 0.0178(11) -0.0024(10) 0.0013(8) 0.0020(9)
    C9 0.0407(16) 0.0284(14) 0.0227(12) -0.0011(12) 0.0077(10) 0.0058(10)
    C11 0.0246(14) 0.0245(14) 0.0358(14) 0.0031(11) 0.0037(10) -0.0072(10)
    C12 0.0314(15) 0.0227(13) 0.0275(12) 0.0040(11) -0.0004(10) -0.0052(10)
    C13 0.0445(19) 0.0307(17) 0.0562(19) 0.0132(14) -0.0109(14) -0.0158(13)
    C14 0.079(3) 0.0328(18) 0.054(2) 0.0212(17) -0.0220(18) -0.0145(14)
    C21 0.0253(14) 0.0320(15) 0.0292(13) 0.0101(11) 0.0033(10) 0.0035(10)
    C22 0.0278(17) 0.0427(19) 0.086(2) 0.0041(14) 0.0221(16) -0.0081(17)
    C23 0.0265(18) 0.061(2) 0.103(3) 0.0036(16) 0.0147(18) -0.023(2)
    C24 0.043(2) 0.077(3) 0.155(5) 0.006(2) 0.027(3) -0.050(3)
    C31 0.0211(13) 0.0236(13) 0.0239(11) 0.0047(10) 0.0001(9) 0.0029(9)
    C32 0.0305(16) 0.0216(15) 0.0356(17) 0.0049(12) 0.0078(14) 0.0064(12)
    C33 0.038(2) 0.0326(18) 0.055(2) 0.0124(16) 0.0152(18) 0.0107(18)
    C34 0.076(3) 0.033(2) 0.059(2) 0.0217(19) 0.030(2) 0.0140(16)
    C35 0.0211(13) 0.0236(13) 0.0239(11) 0.0047(10) 0.0001(9) 0.0029(9)
    C36 0.0305(16) 0.0216(15) 0.0356(17) 0.0049(12) 0.0078(14) 0.0064(12)
    C37 0.038(2) 0.0326(18) 0.055(2) 0.0124(16) 0.0152(18) 0.0107(18)
    C38 0.076(3) 0.033(2) 0.059(2) 0.0217(19) 0.030(2) 0.0140(16)
    C41 0.057(4) 0.095(6) 0.143(7) 0.000 -0.031(4) 0.000
    C42 0.041(3) 0.085(4) 0.046(3) 0.000 -0.018(2) 0.000
    C43 0.050(3) 0.138(5) 0.064(3) -0.024(3) -0.0227(19) 0.014(3)
    C44 0.103(6) 0.153(8) 0.184(7) -0.064(5) -0.090(5) 0.086(6)
    C45 0.141(12) 0.086(8) 0.32(2) 0.000 -0.161(13) 0.000
_geom_special_details
;
All e.s.d.'s (except the e.s.d. in the dihedral angle between two l.s. planes)
are estimated using the full covariance matrix. The cell e.s.d.'s are taken
into account individually in the estimation of e.s.d.'s in distances, angles
and torsion angles; correlations between e.s.d.'s in cell parameters are only
used when they are defined by crystal symmetry. An approximate (isotropic)
treatment of cell e.s.d.'s is used for estimating e.s.d.'s involving l.s.
planes.
;
loop_
    _geom_bond_atom_site_label_1
    _geom_bond_atom_site_label_2
    _geom_bond_site_symmetry_2
    _geom_bond_distance
    _geom_bond_publ_flag
    Sn1 O1 . 2.0969(15) ?
    Sn1 O2 . 2.0800(15) ?
    Sn1 O3 . 2.0957(15) ?
    Sn1 O4 . 2.1614(15) ?
    Sn1 O9 . 2.1665(15) ?
    Sn1 C11 . 2.129(2) ?
    Sn2 O1 . 2.0903(15) ?
    Sn2 O2 . 2.0843(15) ?
    Sn2 O3 7_565 2.0882(14) ?
    Sn2 O5 . 2.1606(15) ?
    Sn2 O6 . 2.1715(15) ?
    Sn2 C21 . 2.129(2) ?
    Sn3 O1 7_565 2.0845(14) ?
    Sn3 O2 . 2.0909(15) ?
    Sn3 O3 . 2.0885(15) ?
    Sn3 O7 7_565 2.1724(15) ?
    Sn3 O8 . 2.1697(14) ?
    Sn3 C31 . 2.125(2) ?
    O1 Sn3 7_565 2.0845(14) ?
    O3 Sn2 7_565 2.0882(14) ?
    O4 C4 . 1.260(3) ?
    O5 C4 . 1.267(3) ?
    C4 C5 . 1.501(3) ?
    C5 H5A . 0.9800 ?
    C5 H5B . 0.9800 ?
    C5 H5C . 0.9800 ?
    O6 C6 . 1.259(3) ?
    O7 C6 . 1.266(3) ?
    O7 Sn3 7_565 2.1724(15) ?
    C6 C7 . 1.501(3) ?
    C7 H7A . 0.9800 ?
    C7 H7B . 0.9800 ?
    C7 H7C . 0.9800 ?
    O8 C8 . 1.267(3) ?
    O9 C8 . 1.256(3) ?
    C8 C9 . 1.503(3) ?
    C9 H9A . 0.9800 ?
    C9 H9B . 0.9800 ?
    C9 H9C . 0.9800 ?
    C11 C12 . 1.524(3) ?
    C11 H11A . 0.9900 ?
    C11 H11B . 0.9900 ?
    C12 C13 . 1.512(4) ?
    C12 H12A . 0.9900 ?
    C12 H12B . 0.9900 ?
    C13 C14 . 1.525(4) ?
    C13 H13A . 0.9900 ?
    C13 H13B . 0.9900 ?
    C14 H14A . 0.9800 ?
    C14 H14B . 0.9800 ?
    C14 H14C . 0.9800 ?
    C21 C22 . 1.523(4) ?
    C21 H21A . 0.9900 ?
    C21 H21B . 0.9900 ?
    C22 C23 . 1.527(4) ?
    C22 H22A . 0.9900 ?
    C22 H22B . 0.9900 ?
    C23 C24 . 1.494(5) ?
    C23 H23A . 0.9900 ?
    C23 H23B . 0.9900 ?
    C24 H24A . 0.9800 ?
    C24 H24B . 0.9800 ?
    C24 H24C . 0.9800 ?
    C31 C32 . 1.516(2) ?
    C31 H31A . 0.9900 ?
    C31 H31B . 0.9900 ?
    C32 C33 . 1.516(2) ?
    C32 H32A . 0.9900 ?
    C32 H32B . 0.9900 ?
    C33 C34 . 1.516(2) ?
    C33 H33A . 0.9900 ?
    C33 H33B . 0.9900 ?
    C34 H34A . 0.9800 ?
    C34 H34B . 0.9800 ?
    C34 H34C . 0.9800 ?
    C36 C37 . 1.516(2) ?
    C36 H36A . 0.9900 ?
    C36 H36B . 0.9900 ?
    C37 C38 . 1.516(2) ?
    C37 H37A . 0.9900 ?
    C37 H37B . 0.9900 ?
    C38 H38A . 0.9800 ?
    C38 H38B . 0.9800 ?
    C38 H38C . 0.9800 ?
    C41 C42 . 1.498(8) ?
    C41 H41A . 0.9800 ?
    C41 H41B . 0.9800 ?
    C41 H41C . 0.9800 ?
    C42 C43 2_655 1.360(5) ?
    C42 C43 . 1.360(5) ?
    C43 C44 . 1.381(9) ?
    C43 H43 . 0.9500 ?
    C44 C45 . 1.362(10) ?
    C44 H44 . 0.9500 ?
    C45 C44 2_655 1.362(10) ?
    C45 H45 . 0.9500 ?
loop_
    _geom_angle_atom_site_label_1
    _geom_angle_atom_site_label_2
    _geom_angle_atom_site_label_3
    _geom_angle_site_symmetry_1
    _geom_angle_site_symmetry_3
    _geom_angle
    _geom_angle_publ_flag
    O2 Sn1 O3 . . 77.96(6) ?
    O2 Sn1 O1 . . 77.88(6) ?
    O3 Sn1 O1 . . 104.78(6) ?
    O2 Sn1 C11 . . 177.18(8) ?
    O3 Sn1 C11 . . 100.30(8) ?
    O1 Sn1 C11 . . 100.53(8) ?
    O2 Sn1 O4 . . 87.87(6) ?
    O3 Sn1 O4 . . 159.07(6) ?
    O1 Sn1 O4 . . 86.89(6) ?
    C11 Sn1 O4 . . 94.39(8) ?
    O2 Sn1 O9 . . 87.75(6) ?
    O3 Sn1 O9 . . 85.78(6) ?
    O1 Sn1 O9 . . 159.73(6) ?
    C11 Sn1 O9 . . 94.36(8) ?
    O4 Sn1 O9 . . 78.27(6) ?
    O2 Sn2 O3 . 7_565 104.24(6) ?
    O2 Sn2 O1 . . 77.93(6) ?
    O3 Sn2 O1 7_565 . 78.22(5) ?
    O2 Sn2 C21 . . 99.96(8) ?
    O3 Sn2 C21 7_565 . 100.30(8) ?
    O1 Sn2 C21 . . 176.96(8) ?
    O2 Sn2 O5 . . 86.58(6) ?
    O3 Sn2 O5 7_565 . 160.42(6) ?
    O1 Sn2 O5 . . 88.41(6) ?
    C21 Sn2 O5 . . 93.67(8) ?
    O2 Sn2 O6 . . 160.09(6) ?
    O3 Sn2 O6 7_565 . 86.44(6) ?
    O1 Sn2 O6 . . 88.13(6) ?
    C21 Sn2 O6 . . 94.44(8) ?
    O5 Sn2 O6 . . 78.81(6) ?
    O1 Sn3 O3 7_565 . 78.34(6) ?
    O1 Sn3 O2 7_565 . 103.89(6) ?
    O3 Sn3 O2 . . 77.88(6) ?
    O1 Sn3 C31 7_565 . 102.40(7) ?
    O3 Sn3 C31 . . 175.48(7) ?
    O2 Sn3 C31 . . 97.63(7) ?
    O1 Sn3 O8 7_565 . 160.23(6) ?
    O3 Sn3 O8 . . 88.49(6) ?
    O2 Sn3 O8 . . 87.42(6) ?
    C31 Sn3 O8 . . 91.90(7) ?
    O1 Sn3 O7 7_565 7_565 86.96(6) ?
    O3 Sn3 O7 . 7_565 87.47(6) ?
    O2 Sn3 O7 . 7_565 159.40(6) ?
    C31 Sn3 O7 . 7_565 97.01(7) ?
    O8 Sn3 O7 . 7_565 77.69(6) ?
    Sn3 O1 Sn2 7_565 . 100.00(6) ?
    Sn3 O1 Sn1 7_565 . 132.51(7) ?
    Sn2 O1 Sn1 . . 99.79(6) ?
    Sn1 O2 Sn2 . . 100.55(6) ?
    Sn1 O2 Sn3 . . 100.39(6) ?
    Sn2 O2 Sn3 . . 133.30(7) ?
    Sn2 O3 Sn3 7_565 . 99.94(6) ?
    Sn2 O3 Sn1 7_565 . 132.08(7) ?
    Sn3 O3 Sn1 . . 99.95(6) ?
    C4 O4 Sn1 . . 129.87(14) ?
    C4 O5 Sn2 . . 129.71(15) ?
    O4 C4 O5 . . 125.6(2) ?
    O4 C4 C5 . . 117.3(2) ?
    O5 C4 C5 . . 117.0(2) ?
    C4 C5 H5A . . 109.5 ?
    C4 C5 H5B . . 109.5 ?
    H5A C5 H5B . . 109.5 ?
    C4 C5 H5C . . 109.5 ?
    H5A C5 H5C . . 109.5 ?
    H5B C5 H5C . . 109.5 ?
    C6 O6 Sn2 . . 129.60(15) ?
    C6 O7 Sn3 . 7_565 129.45(14) ?
    O6 C6 O7 . . 126.0(2) ?
    O6 C6 C7 . . 116.8(2) ?
    O7 C6 C7 . . 117.2(2) ?
    C6 C7 H7A . . 109.5 ?
    C6 C7 H7B . . 109.5 ?
    H7A C7 H7B . . 109.5 ?
    C6 C7 H7C . . 109.5 ?
    H7A C7 H7C . . 109.5 ?
    H7B C7 H7C . . 109.5 ?
    C8 O8 Sn3 . . 128.85(14) ?
    C8 O9 Sn1 . . 131.40(14) ?
    O9 C8 O8 . . 125.3(2) ?
    O9 C8 C9 . . 117.4(2) ?
    O8 C8 C9 . . 117.3(2) ?
    C8 C9 H9A . . 109.5 ?
    C8 C9 H9B . . 109.5 ?
    H9A C9 H9B . . 109.5 ?
    C8 C9 H9C . . 109.5 ?
    H9A C9 H9C . . 109.5 ?
    H9B C9 H9C . . 109.5 ?
    C12 C11 Sn1 . . 115.28(17) ?
    C12 C11 H11A . . 108.5 ?
    Sn1 C11 H11A . . 108.5 ?
    C12 C11 H11B . . 108.5 ?
    Sn1 C11 H11B . . 108.5 ?
    H11A C11 H11B . . 107.5 ?
    C13 C12 C11 . . 113.6(2) ?
    C13 C12 H12A . . 108.9 ?
    C11 C12 H12A . . 108.9 ?
    C13 C12 H12B . . 108.9 ?
    C11 C12 H12B . . 108.9 ?
    H12A C12 H12B . . 107.7 ?
    C12 C13 C14 . . 113.0(3) ?
    C12 C13 H13A . . 109.0 ?
    C14 C13 H13A . . 109.0 ?
    C12 C13 H13B . . 109.0 ?
    C14 C13 H13B . . 109.0 ?
    H13A C13 H13B . . 107.8 ?
    C13 C14 H14A . . 109.5 ?
    C13 C14 H14B . . 109.5 ?
    H14A C14 H14B . . 109.5 ?
    C13 C14 H14C . . 109.5 ?
    H14A C14 H14C . . 109.5 ?
    H14B C14 H14C . . 109.5 ?
    C22 C21 Sn2 . . 114.34(19) ?
    C22 C21 H21A . . 108.7 ?
    Sn2 C21 H21A . . 108.7 ?
    C22 C21 H21B . . 108.7 ?
    Sn2 C21 H21B . . 108.7 ?
    H21A C21 H21B . . 107.6 ?
    C21 C22 C23 . . 113.6(3) ?
    C21 C22 H22A . . 108.9 ?
    C23 C22 H22A . . 108.9 ?
    C21 C22 H22B . . 108.9 ?
    C23 C22 H22B . . 108.9 ?
    H22A C22 H22B . . 107.7 ?
    C24 C23 C22 . . 113.5(3) ?
    C24 C23 H23A . . 108.9 ?
    C22 C23 H23A . . 108.9 ?
    C24 C23 H23B . . 108.9 ?
    C22 C23 H23B . . 108.9 ?
    H23A C23 H23B . . 107.7 ?
    C23 C24 H24A . . 109.5 ?
    C23 C24 H24B . . 109.5 ?
    H24A C24 H24B . . 109.5 ?
    C23 C24 H24C . . 109.5 ?
    H24A C24 H24C . . 109.5 ?
    H24B C24 H24C . . 109.5 ?
    C32 C31 Sn3 . . 116.47(17) ?
    C32 C31 H31A . . 108.2 ?
    Sn3 C31 H31A . . 108.2 ?
    C32 C31 H31B . . 108.2 ?
    Sn3 C31 H31B . . 108.2 ?
    H31A C31 H31B . . 107.3 ?
    C31 C32 C33 . . 112.4(3) ?
    C31 C32 H32A . . 109.1 ?
    C33 C32 H32A . . 109.1 ?
    C31 C32 H32B . . 109.1 ?
    C33 C32 H32B . . 109.1 ?
    H32A C32 H32B . . 107.9 ?
    C34 C33 C32 . . 113.6(3) ?
    C34 C33 H33A . . 108.9 ?
    C32 C33 H33A . . 108.9 ?
    C34 C33 H33B . . 108.9 ?
    C32 C33 H33B . . 108.9 ?
    H33A C33 H33B . . 107.7 ?
    C37 C36 H36A . . 107.8 ?
    C37 C36 H36B . . 107.8 ?
    H36A C36 H36B . . 107.1 ?
    C36 C37 C38 . . 116(3) ?
    C36 C37 H37A . . 108.3 ?
    C38 C37 H37A . . 108.3 ?
    C36 C37 H37B . . 108.3 ?
    C38 C37 H37B . . 108.3 ?
    H37A C37 H37B . . 107.4 ?
    C37 C38 H38A . . 109.5 ?
    C37 C38 H38B . . 109.5 ?
    H38A C38 H38B . . 109.5 ?
    C37 C38 H38C . . 109.5 ?
    H38A C38 H38C . . 109.5 ?
    H38B C38 H38C . . 109.5 ?
    C42 C41 H41A . . 109.5 ?
    C42 C41 H41B . . 109.5 ?
    H41A C41 H41B . . 109.5 ?
    C42 C41 H41C . . 109.5 ?
    H41A C41 H41C . . 109.5 ?
    H41B C41 H41C . . 109.5 ?
    C43 C42 C43 2_655 . 120.3(7) ?
    C43 C42 C41 2_655 . 119.9(3) ?
    C43 C42 C41 . . 119.9(3) ?
    C42 C43 C44 . . 120.0(6) ?
    C42 C43 H43 . . 120.0 ?
    C44 C43 H43 . . 120.0 ?
    C45 C44 C43 . . 119.5(9) ?
    C45 C44 H44 . . 120.2 ?
    C43 C44 H44 . . 120.2 ?
    C44 C45 C44 2_655 . 120.7(12) ?
    C44 C45 H45 2_655 . 119.7 ?
    C44 C45 H45 . . 119.7 ?
loop_
    _geom_torsion_atom_site_label_1
    _geom_torsion_atom_site_label_2
    _geom_torsion_atom_site_label_3
    _geom_torsion_atom_site_label_4
    _geom_torsion_site_symmetry_1
    _geom_torsion_site_symmetry_2
    _geom_torsion_site_symmetry_3
    _geom_torsion_site_symmetry_4
    _geom_torsion
    _geom_torsion_publ_flag
    Sn2 O2 Sn3 O1 . . . 7_565 -25.88(11) y
    O2 Sn3 O1 Sn1 . . 7_565 7_565 24.87(11) y
    Sn3 O1 Sn1 O3 . 7_565 7_565 7_565 -24.64(11) y
    O1 Sn1 O3 Sn2 7_565 7_565 7_565 . 24.53(11) y
    Sn1 O3 Sn2 O2 7_565 7_565 . . -24.89(11) y
    O3 Sn2 O2 Sn3 7_565 . . . 25.96(11) y
_iucr_refine_instructions_details
;
TITL MR045_0m in C2/c
CELL 0.71073  23.4154  15.5832  16.1012  90.000  93.926  90.000
ZERR    4.00   0.0008   0.0006   0.0006   0.000   0.002   0.000
LATT 7
SYMM -X, Y, 0.5-Z
SFAC C  H  O  Sn
UNIT 172 320 72 24
OMIT -1   1   1
OMIT  1   1   1
OMIT  -3.00  56.00
L.S. 4
EXYZ C31 C35
EADP C31 C35
EADP C32 C36
EADP C33 C37
EADP C34 C38
dfix 31 0.001 C31 C32 C32 c33 c33 c34 C35 C36 C36 C37 C37 C38
BOND $H
ACTA
HTAB
BOND
FMAP 2
PLAN 1
SIZE 0.100 0.224 0.303
TEMP -123.000
WGHT    0.018800    9.919499
FVAR       0.03224   0.10974   1.51590   0.04991   0.06419   0.05311
MOLE 1
SN1   4    0.218624    0.777418    0.142503    11.00000    0.01857    0.01607 =
         0.01429   -0.00086    0.00206    0.00037
SN2   4    0.343645    0.788062    0.073955    11.00000    0.01640    0.01663 =
         0.01515    0.00075   -0.00022    0.00063
SN3   4    0.238831    0.599363    0.049412    11.00000    0.01802    0.01440 =
         0.01468    0.00074    0.00034    0.00077
O1    3    0.268334    0.860059    0.074223    11.00000    0.02031    0.01825 =
         0.01390    0.00072    0.00064    0.00163
O2    3    0.285130    0.697608    0.111557    11.00000    0.01915    0.01519 =
         0.01739    0.00062    0.00108   -0.00008
O3    3    0.177581    0.696453    0.053246    11.00000    0.01831    0.01765 =
         0.01528   -0.00011    0.00113    0.00167
O4    3    0.271609    0.815981    0.251303    11.00000    0.02570    0.02585 =
         0.01696   -0.00339    0.00144   -0.00226
O5    3    0.359804    0.818373    0.204394    11.00000    0.02319    0.02509 =
         0.01816   -0.00062   -0.00167   -0.00158
C4    1    0.325198    0.823469    0.261313    11.00000    0.02780    0.01445 =
         0.01966    0.00027   -0.00247    0.00041
C5    1    0.350259    0.841571    0.347861    11.00000    0.03283    0.04131 =
         0.01800   -0.00609   -0.00330   -0.00009
AFIX 137
H5A   2    0.391598    0.830951    0.350681    11.00000   51.00000
H5B   2    0.332383    0.803958    0.387393    11.00000   51.00000
H5C   2    0.343154    0.901621    0.362004    11.00000   51.00000
AFIX   0
O6    3    0.390446    0.907871    0.067116    11.00000    0.02187    0.01899 =
         0.02237    0.00207   -0.00217   -0.00172
O7    3    0.331113    0.988460   -0.016333    11.00000    0.02013    0.01899 =
         0.02149    0.00111   -0.00256   -0.00080
C6    1    0.377419    0.975209    0.027012    11.00000    0.02260    0.01995 =
         0.01605   -0.00320    0.00504   -0.00102
C7    1    0.421142    1.045765    0.030372    11.00000    0.02751    0.02391 =
         0.03081    0.00293   -0.00165   -0.00693
AFIX 137
H7A   2    0.447869    1.036467   -0.013009    11.00000   51.00000
H7B   2    0.442245    1.045781    0.085077    11.00000   51.00000
H7C   2    0.401862    1.101120    0.021243    11.00000   51.00000
AFIX   0
O8    3    0.214559    0.556554    0.170295    11.00000    0.03058    0.01967 =
         0.01681    0.00202    0.00289   -0.00080
O9    3    0.197019    0.681492    0.232568    11.00000    0.03176    0.02046 =
         0.01697    0.00011    0.00631   -0.00155
C8    1    0.200294    0.601076    0.231404    11.00000    0.01820    0.02451 =
         0.01775    0.00203    0.00129   -0.00235
C9    1    0.184846    0.553664    0.307997    11.00000    0.04072    0.02842 =
         0.02267    0.00577    0.00772   -0.00111
AFIX 137
H9A   2    0.195421    0.588383    0.357424    11.00000   51.00000
H9B   2    0.205505    0.498960    0.311796    11.00000   51.00000
H9C   2    0.143537    0.542733    0.304715    11.00000   51.00000
AFIX   0
C11   1    0.149684    0.860396    0.167820    11.00000    0.02456    0.02450 =
         0.03577   -0.00720    0.00367    0.00310
AFIX  23
H11A  2    0.122091    0.861313    0.118415    11.00000   61.00000
H11B  2    0.129688    0.835978    0.214619    11.00000   61.00000
AFIX   0
C12   1    0.166650    0.952539    0.189577    11.00000    0.03141    0.02268 =
         0.02748   -0.00522   -0.00041    0.00398
AFIX  23
H12A  2    0.190305    0.952686    0.242948    11.00000   61.00000
H12B  2    0.190501    0.975133    0.146073    11.00000   61.00000
AFIX   0
C13   1    0.116084    1.011681    0.197159    11.00000    0.04449    0.03073 =
         0.05624   -0.01578   -0.01088    0.01317
AFIX  23
H13A  2    0.094393    0.992636    0.244501    11.00000   61.00000
H13B  2    0.090349    1.007222    0.145936    11.00000   61.00000
AFIX   0
C14   1    0.133502    1.105234    0.210404    11.00000    0.07867    0.03280 =
         0.05377   -0.01448   -0.02199    0.02115
AFIX 137
H14A  2    0.158423    1.110335    0.261597    11.00000   61.00000
H14B  2    0.099198    1.140445    0.215126    11.00000   61.00000
H14C  2    0.154080    1.125047    0.163000    11.00000   61.00000
AFIX   0
C21   1    0.417826    0.709495    0.070246    11.00000    0.02528    0.03199 =
         0.02924    0.00349    0.00328    0.01010
AFIX  23
H21A  2    0.432258    0.696244    0.128053    11.00000   21.00000
H21B  2    0.406740    0.654580    0.042740    11.00000   21.00000
AFIX   0
C22   1    0.466156    0.749564    0.024802    11.00000    0.02783    0.04265 =
         0.08593   -0.00810    0.02206    0.00409
AFIX  23
H22A  2    0.478774    0.802883    0.054031    11.00000   21.00000
H22B  2    0.451329    0.765513   -0.032168    11.00000   21.00000
AFIX   0
C23   1    0.517776    0.690534    0.018969    11.00000    0.02647    0.06117 =
         0.10253   -0.02296    0.01469    0.00364
AFIX  23
H23A  2    0.549486    0.723741   -0.002993    11.00000   21.00000
H23B  2    0.530623    0.670703    0.075609    11.00000   21.00000
AFIX   0
C24   1    0.505799    0.614006   -0.035373    11.00000    0.04335    0.07730 =
         0.15540   -0.05004    0.02656    0.00584
AFIX 137
H24A  2    0.473861    0.581401   -0.014856    11.00000   21.00000
H24B  2    0.539918    0.577496   -0.034344    11.00000   21.00000
H24C  2    0.495764    0.632931   -0.092561    11.00000   21.00000
AFIX   0
PART 1
C31   1    0.306026    0.507677    0.049351    10.90000    0.02109    0.02359 =
         0.02386    0.00285    0.00009    0.00472
AFIX  23
H31A  2    0.326431    0.515997   -0.001901    10.90000   41.00000
H31B  2    0.333580    0.520031    0.097255    10.90000   41.00000
AFIX   0
C32   1    0.288699    0.414160    0.053864    10.90000    0.03046    0.02156 =
         0.03562    0.00641    0.00781    0.00495
AFIX  23
H32A  2    0.264013    0.399389    0.003517    10.90000   41.00000
H32B  2    0.266019    0.405616    0.102884    10.90000   41.00000
AFIX   0
C33   1    0.339870    0.354356    0.060298    10.90000    0.03784    0.03265 =
         0.05463    0.01074    0.01525    0.01235
AFIX  23
H33A  2    0.360906    0.360147    0.009311    10.90000   41.00000
H33B  2    0.365967    0.372230    0.108148    10.90000   41.00000
AFIX   0
C34   1    0.324031    0.260916    0.071192    10.90000    0.07619    0.03331 =
         0.05858    0.01404    0.02987    0.02166
AFIX 137
H34A  2    0.302007    0.254818    0.120464    10.90000   41.00000
H34B  2    0.358967    0.226304    0.078305    10.90000   41.00000
H34C  2    0.300877    0.241213    0.021849    10.90000   41.00000
AFIX   0
PART 2
C35   1    0.306026    0.507677    0.049351    10.10000    0.02109    0.02359 =
         0.02386    0.00285    0.00009    0.00472
AFIX  23
H35A  2    0.335298    0.528167    0.012471    10.10000   41.00000
H35B  2    0.324422    0.502787    0.106372    10.10000   41.00000
AFIX   0
C36   1    0.285295    0.419806    0.020298    10.10000    0.03046    0.02156 =
         0.03562    0.00641    0.00781    0.00495
AFIX  23
H36A  2    0.253225    0.403270    0.053976    10.10000   41.00000
H36B  2    0.269485    0.425363   -0.038069    10.10000   41.00000
AFIX   0
C37   1    0.327931    0.346468    0.023919    10.10000    0.03784    0.03265 =
         0.05463    0.01074    0.01525    0.01235
AFIX  23
H37A  2    0.359062    0.361049   -0.012241    10.10000   41.00000
H37B  2    0.308427    0.294739    0.000221    10.10000   41.00000
AFIX   0
C38   1    0.354625    0.324062    0.109612    10.10000    0.07619    0.03331 =
         0.05858    0.01404    0.02987    0.02166
AFIX 137
H38A  2    0.367329    0.376713    0.138594    10.10000   41.00000
H38B  2    0.387536    0.286151    0.104040    10.10000   41.00000
H38C  2    0.326266    0.294837    0.141597    10.10000   41.00000
AFIX   0
PART 0
MOLE 2
C41   1    0.500000   -0.081993    0.250000    10.50000    0.05687    0.09548 =
         0.14347    0.00000   -0.03080    0.00000
AFIX  33
H41A  2    0.460646   -0.102956    0.251816    10.50000   -1.50000
H41B  2    0.523100   -0.102956    0.298880    10.50000   -1.50000
H41C  2    0.516254   -0.102956    0.199304    10.50000   -1.50000
AFIX   0
C42   1    0.500000    0.014110    0.250000    10.50000    0.04149    0.08519 =
         0.04640    0.00000   -0.01817    0.00000
C43   1    0.540096    0.057574    0.209451    11.00000    0.05019    0.13796 =
         0.06381    0.01382   -0.02270   -0.02415
AFIX  43
H43   2    0.567885    0.026967    0.180941    11.00000   -1.20000
AFIX   0
C44   1    0.540406    0.146169    0.209730    11.00000    0.10349    0.15333 =
         0.18445    0.08554   -0.09028   -0.06439
AFIX  43
H44   2    0.568613    0.176736    0.182021    11.00000   -1.20000
AFIX   0
C45   1    0.500000    0.189425    0.250000    10.50000    0.14067    0.08615 =
         0.32384    0.00000   -0.16083    0.00000
AFIX  43
H45   2    0.500000    0.250388    0.250000    10.50000   -1.20000
HKLF 4
REM  MR045_0m in C2/c
REM R1 =  0.0202 for   5890 Fo > 4sig(Fo)  and  0.0277 for all   6788 data
REM    325 parameters refined using      6 restraints
END
WGHT      0.0188      9.9195
REM Highest difference peak  0.649,  deepest hole -0.611,  1-sigma level  0.090
Q1    1   0.1796  0.8021  0.1561  11.00000  0.05    0.46
;
data_global
_journal_date_recd_electronic     2012-11-16
_journal_date_accepted     2012-11-28
_journal_name_full     'Acta Crystallographica, Section E'
_journal_year     2013
_journal_volume     69
_journal_issue      1
_journal_page_first     m4
_journal_page_last     m4
_journal_paper_category     QM
_journal_paper_doi     10.1107/S160053681204888X
_journal_coeditor_code     FJ2609
_publ_contact_author_name     'Hans Reuter'
_publ_contact_author_address
;
Institut f\"ur Chemie
Anorganische Chemie II
Universit\"at Osnabr\"uck
Barbarastrasse 7
49069 Osnabr\"uck
Germany
;
_publ_contact_author_email     hreuter@uni-osnabrueck.de
_publ_contact_author_fax     '+49 541 969 3323'
_publ_contact_author_phone     '+49 541 969 2778'
_publ_section_title
;
Hexa-\m~2~-acetato-hexa-<i>n</i>-butylhexa-\m~3~-oxido-tin(IV) toluene
monosolvate
;
loop_
    _publ_author_name
    _publ_author_address
    'Reichelt, Martin'
;
Institut f\"ur Chemie neuer Materialien
Anorganische Chemie II
Universit\"at Osnabr\"uck
Barbarastrasse 7
49069 Osnabr\"uck
Germany
;
    'Reuter, Hans'
;
Institut f\"ur Chemie neuer Materialien
Anorganische Chemie II
Universit\"at Osnabr\"uck
Barbarastrasse 7
49069 Osnabr\"uck
Germany
;
