# Supplementary material for: Hexa-μ2-acetato-hexa-n-butyl­hexa-μ3-oxido-tin(IV) toluene monosolvate
Source: Acta Crystallogr Sect E Struct Rep Online. 2012 Dec 5;69(Pt 1):m4. doi: 10.1107/S160053681204888X (PMC3588278; doi:10.1107/S160053681204888X)
Supplement: Supplementary file 2 [file e-69-000m4-Isup2.hkl]

# 
# h,k,l, Fc-squared, Fo-squared, sigma(Fo-squared) and status flag 
# 
data_I
_shelx_title ' MR045_0m in C2/c' 
_shelx_refln_list_code          4 
_shelx_F_calc_maximum      973.35 
_exptl_crystal_F_000      3128.00 
_reflns_d_resolution_high  0.7570 
 
loop_ 
 _symmetry_equiv_pos_as_xyz 
 'x, y, z' 
 '-x, y, -z+1/2' 
 'x+1/2, y+1/2, z' 
 '-x+1/2, y+1/2, -z+1/2' 
 '-x, -y, -z' 
 'x, -y, z-1/2' 
 '-x+1/2, -y+1/2, -z' 
 'x+1/2, -y+1/2, z-1/2' 
 
_cell_length_a    23.4154 
_cell_length_b    15.5832 
_cell_length_c    16.1012 
_cell_angle_alpha  90.000 
_cell_angle_beta   93.926 
_cell_angle_gamma  90.000 
 
_shelx_F_squared_multiplier     1.000 
 
loop_ 
 _refln_index_h 
 _refln_index_k 
 _refln_index_l 
 _refln_F_squared_calc 
 _refln_F_squared_meas 
 _refln_F_squared_sigma 
 _refln_observed_status 
   4   0   0    98810.80    99923.55    957.69 o 
   6   0   0    45534.63    43677.92    439.59 o 
   8   0   0    40952.52    40491.70    468.98 o 
  10   0   0    85390.17    82107.25    893.29 o 
  12   0   0    23296.06    23265.79    317.14 o 
  14   0   0    41923.88    38565.52    482.96 o 
  16   0   0   145881.81   142668.89   1394.56 o 
  18   0   0    55594.71    56556.57    690.00 o 
  20   0   0       24.73      -48.38     86.28 o 
  22   0   0     6553.69     6826.66    394.96 o 
  24   0   0       51.37      152.36    284.07 o 
  26   0   0    14863.12    13093.60   1125.61 o 
  28   0   0      947.91      683.06    432.93 o 
  30   0   0     5928.35     6724.78    933.20 o 
   3   1   0    22264.81    22268.42    150.11 o 
   5   1   0    18544.68    19291.99    157.48 o 
   7   1   0    12994.13    12897.00    133.96 o 
   9   1   0     1939.86     1774.25     56.32 o 
  11   1   0    21088.59    20546.72    217.23 o 
  13   1   0    32640.42    32861.64    299.61 o 
  15   1   0    45004.27    45902.07    397.13 o 
  17   1   0    31715.38    30676.99    335.36 o 
  19   1   0    18839.76    17653.57    253.72 o 
  21   1   0    23160.88    23114.97    654.58 o 
  23   1   0    24184.41    24932.85    737.39 o 
  25   1   0    24095.23    23079.75   1481.57 o 
  27   1   0     7476.92     6807.87    760.03 o 
  29   1   0     5328.67     5359.78    574.80 o 
   0   2   0   295043.56   312504.56   3190.81 o 
   2   2   0   110234.54   110946.48    705.53 o 
   4   2   0      348.53      469.32     25.03 o 
   6   2   0    79347.02    77832.69    507.49 o 
   8   2   0     7085.16     7131.04    112.28 o 
  10   2   0    17639.45    19020.04    181.91 o 
  12   2   0     2581.42     2508.73     72.82 o 
  14   2   0   124475.21   119989.05    848.63 o 
  16   2   0   218912.42   212528.64   1401.44 o 
  18   2   0    41247.08    41383.31    403.59 o 
  20   2   0      752.39      839.69     94.68 o 
  22   2   0     1747.99     1923.74    190.58 o 
  24   2   0      893.82     1043.04    309.47 o 
  26   2   0     1069.67      495.29    295.39 o 
  28   2   0      712.23     1010.55    333.13 o 
  30   2   0    18780.35    18754.28   1476.76 o 
   1   3   0     3256.13     3297.43     52.88 o 
   3   3   0    96036.49    94247.98    574.55 o 
   5   3   0      578.60      709.58     34.31 o 
   7   3   0    50021.63    47418.67    334.04 o 
   9   3   0    59907.13    57323.46    410.40 o 
  11   3   0       13.32      -10.39     37.88 o 
  13   3   0     8053.13     8004.11    128.49 o 
  15   3   0    20580.40    20666.60    241.23 o 
  17   3   0     1552.74     1691.36     94.48 o 
  19   3   0     1045.98      758.29     82.82 o 
  21   3   0    25455.29    23912.56    549.83 o 
  23   3   0    54211.16    56304.83   1267.38 o 
  25   3   0    25453.06    23413.29   1057.68 o 
  27   3   0     2967.32     3491.44    482.42 o 
  29   3   0       15.15      119.77    302.21 o 
   0   4   0    24792.39    24921.15    280.71 o 
   2   4   0      285.44      172.81     26.15 o 
   4   4   0    53486.73    51218.70    329.12 o 
   6   4   0   103304.18   105031.99    648.76 o 
   8   4   0   123764.88   124244.20    732.32 o 
  10   4   0    24071.23    24107.87    219.64 o 
  12   4   0    23091.66    22310.48    223.19 o 
  14   4   0    58229.42    56529.74    481.56 o 
  16   4   0   101195.54    98009.02    775.61 o 
  18   4   0    46410.75    46351.15    466.73 o 
  20   4   0    10072.57     9874.53    295.03 o 
  22   4   0     1492.61     1564.71    266.42 o 
  24   4   0     3062.78     2475.73    420.29 o 
  26   4   0       53.27     -185.87    251.79 o 
  28   4   0     2098.99     2351.09    438.42 o 
  30   4   0    15720.16    15575.99   1293.97 o 
   1   5   0    17838.49    16308.47    155.50 o 
   3   5   0    42480.10    42339.70    302.48 o 
   5   5   0    20744.38    18934.10    172.26 o 
   7   5   0   516879.59   520347.81   2819.38 o 
   9   5   0   444903.47   440604.25   2557.54 o 
  11   5   0    70738.70    69771.73    475.72 o 
  13   5   0        9.34      -20.13     42.42 o 
  15   5   0    10844.26    10484.54    177.64 o 
  17   5   0    40672.49    41199.61    411.09 o 
  19   5   0    49380.25    48719.49    603.70 o 
  21   5   0     4934.05     5224.92    264.73 o 
  23   5   0     1045.23     1737.82    355.93 o 
  25   5   0     2605.52     2511.84    538.75 o 
  27   5   0     2571.85     2512.49   1034.21 o 
  29   5   0    14184.15    11886.06    823.05 o 
   0   6   0    74778.86    70858.99    679.77 o 
   2   6   0    85971.61    80167.96    547.40 o 
   4   6   0   146744.11   148480.98    900.22 o 
   6   6   0   106609.98   110568.25    710.68 o 
   8   6   0    30711.68    30778.55    262.48 o 
  10   6   0     6081.62     5946.50    107.26 o 
  12   6   0       61.54       53.20     42.04 o 
  14   6   0        7.83       -4.50     51.93 o 
  16   6   0     4087.06     3910.69    123.07 o 
  18   6   0     2067.19     2142.72    121.02 o 
  20   6   0        1.25      -54.10    113.96 o 
  22   6   0      277.67       85.53    180.35 o 
  24   6   0      177.34     -383.52    476.22 o 
  26   6   0      122.04     -366.96    423.31 o 
  28   6   0      353.18      -94.02    297.24 o 
   1   7   0    25428.12    24671.77    223.25 o 
   3   7   0    42803.76    44540.16    340.98 o 
   5   7   0    20172.04    20270.27    197.27 o 
   7   7   0   203232.08   201976.70   1241.81 o 
   9   7   0   142236.00   141689.17    881.40 o 
  11   7   0    15318.04    16007.63    195.83 o 
  13   7   0     9038.87     9486.67    159.33 o 
  15   7   0    10639.91    10277.15    179.25 o 
  17   7   0      151.29      106.80     68.91 o 
  19   7   0      929.33      817.37    136.26 o 
  21   7   0    23966.92    23493.06    714.16 o 
  23   7   0    87150.79    91327.41   2639.48 o 
  25   7   0    55914.82    59256.47   1965.86 o 
  27   7   0     4213.38     5049.40    716.73 o 
  29   7   0      629.89      835.98    386.15 o 
   0   8   0     4652.59     4899.58    132.87 o 
   2   8   0       42.20        1.25     38.76 o 
   4   8   0    11994.04    11291.05    134.96 o 
   6   8   0    23689.71    24000.64    235.20 o 
   8   8   0    13145.59    13663.78    180.20 o 
  10   8   0      166.44       68.67     49.26 o 
  12   8   0      267.77      300.02     51.00 o 
  14   8   0     4209.50     4604.64    120.05 o 
  16   8   0     4979.93     5044.69    146.66 o 
  18   8   0        6.89      122.31    121.27 o 
  20   8   0      180.26      -12.43    164.59 o 
  22   8   0      632.82      130.20    428.12 o 
  24   8   0        0.02     -170.38    315.84 o 
  26   8   0        6.40     -461.79    307.86 o 
  28   8   0       15.38     -122.38    355.96 o 
   1   9   0       18.91       86.52     38.51 o 
   3   9   0     1965.48     2154.10     75.66 o 
   5   9   0    18411.16    18890.11    215.63 o 
   7   9   0   121063.88   122662.75    880.42 o 
   9   9   0    90943.25    90218.34    702.46 o 
  11   9   0     2863.51     2744.48    101.32 o 
  13   9   0    24270.74    24246.73    293.17 o 
  15   9   0    43641.47    45257.95    501.87 o 
  17   9   0    10629.30    10585.17    344.58 o 
  19   9   0     1761.24     2026.09    261.18 o 
  21   9   0    27709.33    27797.95   1176.64 o 
  23   9   0    91880.05    90616.16   2663.23 o 
  25   9   0    72828.08    77475.73   3338.34 o 
  27   9   0    27135.58    31376.81   2193.49 o 
   0  10   0   261793.30   269097.88   2465.81 o 
   2  10   0   123806.38   123164.49    853.00 o 
   4  10   0    14014.58    13715.10    189.21 o 
   6  10   0     3478.56     3231.50    106.79 o 
   8  10   0    37820.14    37322.34    363.16 o 
  10  10   0    31327.83    31214.00    344.58 o 
  12  10   0    30819.03    31310.21    356.32 o 
  14  10   0      606.92      753.28    116.96 o 
  16  10   0     1171.81     1457.49    179.53 o 
  18  10   0      754.63      269.70    194.96 o 
  20  10   0     6258.37     5128.77    498.63 o 
  22  10   0     7149.24     6373.92    611.80 o 
  24  10   0       87.83     -397.57    265.05 o 
  26  10   0     4384.92     3723.16    760.03 o 
   1  11   0     1340.19     1566.85     80.73 o 
   3  11   0    19501.64    19425.63    237.49 o 
   5  11   0    46634.23    46279.61    423.84 o 
   7  11   0    69443.91    68335.16    591.90 o 
   9  11   0    81328.67    81894.80    687.98 o 
  11  11   0    35633.23    35307.74    408.79 o 
  13  11   0    15968.95    15537.53    410.60 o 
  15  11   0    14965.49    15365.78    487.33 o 
  17  11   0    19073.70    18711.54    659.86 o 
  19  11   0     7805.79     6753.74    755.21 o 
  21  11   0      738.07      548.37    500.27 o 
  23  11   0     1950.94     1067.88    548.37 o 
  25  11   0     2496.45     2212.73    683.06 o 
   0  12   0    37453.82    36392.37    527.98 o 
   2  12   0     6611.17     6243.29    146.18 o 
   4  12   0    13533.34    13124.58    209.48 o 
   6  12   0    27052.40    26809.13    343.68 o 
   8  12   0     4471.07     4389.86    150.26 o 
  10  12   0     8182.52     8384.76    257.50 o 
  12  12   0     2662.17     2181.12    189.82 o 
  14  12   0    34416.51    34028.70    825.49 o 
  16  12   0    53403.10    50387.71   1328.87 o 
  18  12   0    13611.52    12781.07    866.22 o 
  20  12   0      184.79       57.72    413.68 o 
  22  12   0     4064.16     4011.78    760.03 o 
  24  12   0      276.84      298.24    471.41 o 
   1  13   0     1950.60     1850.83    110.65 o 
   3  13   0    17759.82    16676.03    260.38 o 
   5  13   0    19846.32    19622.74    308.50 o 
   7  13   0    34330.04    34414.29    565.48 o 
   9  13   0    19119.82    19407.27    508.63 o 
  11  13   0    12201.72    12036.82    420.58 o 
  13  13   0     3709.03     3283.12    295.12 o 
  15  13   0      710.72      910.20    292.83 o 
  17  13   0      240.22     -105.83    413.68 o 
  19  13   0       12.95        9.62    404.06 o 
  21  13   0      868.39      942.82    557.99 o 
  23  13   0     2035.56     1289.16    586.85 o 
   0  14   0    14396.60    14051.65    591.79 o 
   2  14   0     2389.66     2148.67    220.90 o 
   4  14   0    21295.59    21427.39    573.15 o 
   6  14   0    37856.83    36882.75    740.45 o 
   8  14   0    11137.76    10978.06    394.84 o 
  10  14   0      152.63       75.53    154.30 o 
  12  14   0      887.84      432.98    396.82 o 
  14  14   0    41595.17    40770.77   1362.08 o 
  16  14   0    79255.88    79485.17   3405.68 o 
  18  14   0    28207.41    29968.08   1847.15 o 
  20  14   0      134.50       28.86    442.55 o 
  22  14   0     4529.71     4483.19    808.13 o 
   1  15   0      341.52      606.06    185.45 o 
   3  15   0     4395.06     4558.55    299.70 o 
   5  15   0     2472.11     2405.96    259.88 o 
   7  15   0     2575.31     2636.50    309.06 o 
   9  15   0     7077.96     7381.34    737.51 o 
  11  15   0      714.52      428.39    355.76 o 
  13  15   0        1.85     -250.13    365.58 o 
  15  15   0     1856.43     2020.32    615.72 o 
  17  15   0    12033.99    14373.13   1250.67 o 
  21  15   0    20397.76    22723.79   1664.36 o 
   0  16   0   104244.58   102846.88   3209.52 o 
   2  16   0    63395.75    64338.47   1620.36 o 
   4  16   0     9549.17     8291.54    780.90 o 
   6  16   0     8260.32     7846.47    770.30 o 
   8  16   0    15238.36    14972.97   1212.19 o 
  12  16   0     3270.18     2886.17    673.44 o 
  14  16   0     5875.12     6984.54    913.95 o 
  16  16   0    18321.19    17307.41   1394.98 o 
   1  17   0     3649.10     2997.60    553.64 o 
   3  17   0     9753.33     9491.33    839.13 o 
  13  17   0    11921.59    12102.68   1164.09 o 
  15  17   0     8521.00     9957.29   1077.50 o 
  17  17   0      334.83      -48.10    481.03 o 
  12  18   0      112.80     -202.03    461.79 o 
  14  18   0     7997.39     7138.46    971.68 o 
  11  19   0     2780.84     2376.28    721.54 o 
 -29   1   1        2.11      267.41    282.25 o 
 -27   1   1     1613.72     1513.31    384.82 o 
 -25   1   1      567.93      619.15    302.72 o 
 -23   1   1    32510.90    33099.06    783.05 o 
 -21   1   1    13060.77    13068.30    376.42 o 
 -19   1   1     2262.61     2192.34    107.01 o 
 -17   1   1    86624.15    85616.88    656.35 o 
 -15   1   1    36575.23    35618.68    327.25 o 
 -13   1   1     2477.67     2624.98     87.34 o 
 -11   1   1    18035.85    17336.05    188.80 o 
  -9   1   1     6318.17     6421.64    126.04 o 
  -7   1   1   116938.78   111425.63    712.81 o 
  -5   1   1    56639.36    55606.94    357.96 o 
  -3   1   1   125508.05   126575.42    734.33 o 
   3   1   1    83863.19    85889.54    585.89 o 
   5   1   1   178004.56   176735.06   1178.08 o 
   7   1   1   255497.91   250290.19   1658.87 o 
   9   1   1   256712.52   241744.80   1621.73 o 
  11   1   1   100624.62    95499.01    694.77 o 
  13   1   1     5013.99     5122.80    104.36 o 
  15   1   1    61387.56    61526.19    503.63 o 
  17   1   1    51780.19    50123.36    440.30 o 
  19   1   1      758.99      666.73     76.06 o 
  21   1   1        7.89      -37.52    100.47 o 
  23   1   1     3667.30     3524.54    293.47 o 
  25   1   1    27331.18    27404.24   1176.88 o 
  27   1   1    10468.63    11963.34    782.32 o 
 -30   2   1       72.56      -84.21    275.45 o 
 -28   2   1     3733.21     3634.58    489.80 o 
 -26   2   1    27161.41    29985.87   1220.74 o 
 -24   2   1    52162.45    49605.43   1402.61 o 
 -22   2   1    42384.11    42678.69    846.21 o 
 -20   2   1    16827.14    16657.62    287.87 o 
 -18   2   1    67760.32    66393.32    541.13 o 
 -16   2   1   143077.06   141856.50    982.44 o 
 -14   2   1   158600.45   148659.80   1037.19 o 
 -12   2   1    22822.82    20801.06    229.41 o 
 -10   2   1     7727.00     7323.20    107.91 o 
  -8   2   1    15468.57    16587.53    163.11 o 
  -6   2   1    45823.83    45661.59    303.77 o 
  -4   2   1   153031.17   158321.27    883.16 o 
  -2   2   1    38148.84    38515.01    249.02 o 
   0   2   1     4716.82     4871.54     53.39 o 
   2   2   1    99658.94   102968.48    623.39 o 
   4   2   1      696.18      519.39     29.04 o 
   6   2   1    11052.58    10637.20    123.63 o 
   8   2   1      708.96      900.67     46.43 o 
  10   2   1    55609.68    59772.27    454.11 o 
  12   2   1    49627.10    48729.32    394.47 o 
  14   2   1    19053.59    18261.79    215.87 o 
  16   2   1     5205.55     4859.24    121.18 o 
  18   2   1      356.77      369.46     65.67 o 
  20   2   1     6396.37     6379.06    199.03 o 
  22   2   1    39153.64    40455.48    784.15 o 
  24   2   1    30692.55    31703.40   1102.56 o 
  26   2   1    19199.63    19496.29    986.40 o 
  28   2   1    10228.31     8818.70   1279.54 o 
 -29   3   1    13621.96    14114.35    909.14 o 
 -27   3   1     6973.02     6243.83    711.92 o 
 -25   3   1    26059.42    26041.58   1112.11 o 
 -23   3   1    48682.74    50021.56   1028.02 o 
 -21   3   1    17859.57    18546.05    450.48 o 
 -19   3   1      770.67      893.00     81.85 o 
 -17   3   1    68104.48    67371.14    590.21 o 
 -15   3   1   100991.25    99228.38    749.73 o 
 -13   3   1    29219.29    27651.80    281.84 o 
 -11   3   1     9394.94     9419.17    132.30 o 
  -9   3   1   168909.69   170580.58   1054.93 o 
  -7   3   1   274294.91   265534.25   1521.50 o 
  -5   3   1   109664.89   104963.93    652.19 o 
  -3   3   1    22112.20    21764.34    167.59 o 
  -1   3   1    26216.33    26468.49    204.11 o 
   1   3   1      233.70      271.34     23.24 o 
   3   3   1    86279.55    87249.52    588.26 o 
   5   3   1   108073.10   107833.58    738.02 o 
   7   3   1    61862.45    64890.98    474.17 o 
   9   3   1     6334.36     6321.92    132.73 o 
  11   3   1       95.71      457.08     49.74 o 
  13   3   1    82136.62    80691.53    589.89 o 
  15   3   1   210070.14   205772.86   1329.19 o 
  17   3   1    70184.72    67104.95    568.26 o 
  19   3   1    13495.64    13232.02    237.76 o 
  21   3   1     8526.04     8132.92    305.86 o 
  23   3   1     9493.68     8253.27    530.04 o 
  25   3   1    23926.59    24557.02   1168.90 o 
  27   3   1     7691.37     7729.58    652.96 o 
 -30   4   1    21491.98    23713.20   2381.09 o 
 -28   4   1     7000.49     7623.63    639.35 o 
 -26   4   1     1734.68     1658.99    378.05 o 
 -24   4   1     9503.62     8395.24    482.65 o 
 -22   4   1     1862.83     1547.78    203.05 o 
 -20   4   1     5363.15     5508.96    215.42 o 
 -18   4   1     2129.94     2070.62    105.37 o 
 -16   4   1     6520.56     6279.67    136.37 o 
 -14   4   1    35099.41    35790.18    339.04 o 
 -12   4   1     4361.73     4238.62    100.19 o 
 -10   4   1   294503.22   299768.22   1767.25 o 
  -8   4   1   408357.53   423662.44   2372.87 o 
  -6   4   1    54859.36    54041.42    361.96 o 
  -4   4   1        7.83       51.90     22.54 o 
  -2   4   1    56177.15    56263.88    387.16 o 
   0   4   1   243011.17   246730.20   1612.84 o 
   2   4   1   254678.17   255298.47   1602.40 o 
   4   4   1     3467.82     3590.01     90.13 o 
   6   4   1    57966.58    56473.53    458.03 o 
   8   4   1   203945.05   201211.44   1255.67 o 
  10   4   1    37587.54    36487.63    307.46 o 
  12   4   1     9373.90     8885.95    134.76 o 
  14   4   1     9818.28     9028.38    158.84 o 
  16   4   1    74371.23    75342.38    596.47 o 
  18   4   1    54721.98    55685.43    542.59 o 
  20   4   1    13879.09    13434.96    379.94 o 
  22   4   1      427.50      475.69    158.08 o 
  24   4   1     2178.39     1835.61    421.32 o 
  26   4   1      302.55      -90.06    280.78 o 
  28   4   1     4703.89     3857.85    760.03 o 
 -29   5   1      404.27      -13.02    287.62 o 
 -27   5   1     1086.42      665.25    319.51 o 
 -25   5   1     9390.55     7729.43    611.80 o 
 -23   5   1    23519.28    23302.55    784.77 o 
 -21   5   1     8580.08     8691.21    356.55 o 
 -19   5   1     1961.70     2066.18    140.77 o 
 -17   5   1    26841.87    26462.36    303.47 o 
 -15   5   1    30478.18    30729.74    318.53 o 
 -13   5   1    12898.47    12674.58    187.16 o 
 -11   5   1    16086.09    15622.38    184.74 o 
  -9   5   1     7257.52     6592.01    107.61 o 
  -7   5   1    94643.38    99944.58    643.31 o 
  -5   5   1    85943.21    90220.74    586.18 o 
  -3   5   1    16436.67    16549.18    160.90 o 
  -1   5   1    27026.51    27691.17    235.25 o 
   1   5   1    73245.54    72599.35    538.38 o 
   3   5   1    40762.83    40959.88    317.04 o 
   5   5   1    15480.28    15522.64    156.95 o 
   7   5   1    23054.34    22565.20    223.06 o 
   9   5   1    59108.01    60719.69    466.87 o 
  11   5   1    15489.65    15293.48    192.45 o 
  13   5   1      777.59      824.48     62.93 o 
  15   5   1    10813.18     9844.94    166.86 o 
  17   5   1    19067.22    18584.14    259.76 o 
  19   5   1     4013.43     4373.42    182.59 o 
  21   5   1      858.37      685.99    167.81 o 
  23   5   1     4552.00     4304.25    516.10 o 
  25   5   1     9679.41     8331.70    663.03 o 
  27   5   1     2886.38     2896.88    489.66 o 
 -28   6   1     3352.81     4098.42    518.78 o 
 -26   6   1     1579.14     1163.16    347.92 o 
 -24   6   1     9768.22     8742.10    521.71 o 
 -22   6   1      234.90      206.71    171.08 o 
 -20   6   1    12307.85    11502.54    365.57 o 
 -18   6   1     3884.91     4172.92    146.37 o 
 -16   6   1    13101.31    12740.14    197.41 o 
 -14   6   1    17103.08    16324.28    209.13 o 
 -12   6   1     7407.29     7857.96    162.84 o 
 -10   6   1   176951.50   176195.81   1156.36 o 
  -8   6   1   371474.22   375938.94   2169.23 o 
  -6   6   1   108810.53   110664.82    734.67 o 
  -4   6   1      411.17      683.89     42.22 o 
  -2   6   1    18858.43    17518.19    176.72 o 
   0   6   1    82799.60    81654.66    573.34 o 
   2   6   1   177525.31   169224.63   1066.55 o 
   4   6   1    10714.69    10459.95    135.09 o 
   6   6   1   116755.07   118343.93    793.03 o 
   8   6   1   233610.78   232360.28   1406.79 o 
  10   6   1    28808.93    28765.82    271.86 o 
  12   6   1     5781.54     5533.18    119.07 o 
  14   6   1    13275.21    13456.87    188.57 o 
  16   6   1    68576.55    68729.24    587.61 o 
  18   6   1    94680.25    96180.13    888.35 o 
  20   6   1    25067.25    25470.32    717.18 o 
  22   6   1     3607.10     3791.28    401.47 o 
  24   6   1     9505.38     9990.94    703.86 o 
  26   6   1      303.22      456.22    321.79 o 
 -29   7   1      596.03        3.50    562.80 o 
 -27   7   1      377.75       72.69    274.95 o 
 -25   7   1     1220.85      571.60    702.30 o 
 -23   7   1      341.21      525.63    538.75 o 
 -21   7   1      177.94       46.33    144.93 o 
 -19   7   1        8.12     -156.44    104.29 o 
 -17   7   1       86.20      -98.89     65.93 o 
 -15   7   1      153.84        9.81     59.25 o 
 -13   7   1     1210.05     1308.53     74.03 o 
 -11   7   1     3585.80     3806.85     95.21 o 
  -9   7   1     4043.72     3980.89     91.56 o 
  -7   7   1    30059.71    29831.05    271.83 o 
  -5   7   1    77453.53    78957.88    543.73 o 
  -3   7   1    12809.37    12006.48    150.90 o 
  -1   7   1    36471.84    35033.07    289.82 o 
   1   7   1    41929.53    38906.05    318.42 o 
   3   7   1   106924.02   102215.37    701.45 o 
   5   7   1   189121.16   187368.44   1191.54 o 
   7   7   1   134212.81   132071.47    863.48 o 
   9   7   1    94960.70    95769.16    689.15 o 
  11   7   1    61650.37    63255.96    499.61 o 
  13   7   1    49588.50    49206.64    411.03 o 
  15   7   1    14590.08    15410.53    221.39 o 
  17   7   1     4134.56     3606.47    148.31 o 
  19   7   1     1746.12     1252.70    176.46 o 
  21   7   1      127.59       81.12    211.48 o 
  23   7   1       17.61     -365.65    243.77 o 
  25   7   1     2171.50     2273.64    468.80 o 
 -28   8   1      376.96     -291.45    481.03 o 
 -26   8   1    29544.73    29587.12   1261.57 o 
 -24   8   1    74349.76    72608.97   2231.28 o 
 -22   8   1    57568.39    57793.32   1586.94 o 
 -20   8   1    18840.74    19103.65    716.66 o 
 -18   8   1    44714.32    45148.53    744.28 o 
 -16   8   1   125997.64   128162.43   1055.82 o 
 -14   8   1   167417.84   167162.14   1170.76 o 
 -12   8   1    60367.85    59979.53    483.63 o 
 -10   8   1      105.17       68.61     40.61 o 
  -8   8   1    28407.07    28737.41    281.50 o 
  -6   8   1     4417.70     4411.85     98.00 o 
  -4   8   1     5329.33     5212.70    102.01 o 
  -2   8   1    12502.49    13627.46    168.96 o 
   0   8   1    34383.31    32070.46    287.07 o 
   2   8   1    81671.66    78999.48    574.45 o 
   4   8   1    18739.08    19536.09    198.99 o 
   6   8   1    34943.06    32059.48    319.81 o 
   8   8   1    85491.27    80871.77    595.32 o 
  10   8   1    25026.01    25002.13    255.48 o 
  12   8   1     1229.04     1154.82     72.07 o 
  14   8   1     4717.34     4864.02    121.70 o 
  16   8   1     5256.77     4537.40    145.91 o 
  18   8   1    15224.03    16404.71    453.75 o 
  20   8   1     3842.65     4391.95    534.61 o 
  22   8   1    74677.93    77888.15   3328.72 o 
  24   8   1    84257.32    84709.45   2568.04 o 
  26   8   1    25365.64    26774.05   1750.94 o 
 -27   9   1     7727.63     7321.26    933.20 o 
 -25   9   1     3302.03     3333.70    489.80 o 
 -23   9   1       44.17     -107.61    274.95 o 
 -21   9   1     1495.35     1437.60    287.23 o 
 -19   9   1     1546.34     1100.98    253.56 o 
 -17   9   1     6506.20     6408.37    320.65 o 
 -15   9   1       15.69       18.97     71.93 o 
 -13   9   1    26183.99    26888.99    290.25 o 
 -11   9   1    43844.89    42899.41    410.13 o 
  -9   9   1     1089.97      988.21     69.26 o 
  -7   9   1     1250.05     1224.30     70.73 o 
  -5   9   1     1200.55     1272.75     65.63 o 
  -3   9   1    25696.04    24353.61    245.52 o 
  -1   9   1   111469.82   108430.86    779.62 o 
   1   9   1    31894.88    29786.25    283.07 o 
   3   9   1       38.17       45.07     46.37 o 
   5   9   1      134.86      134.28     46.13 o 
   7   9   1    24835.37    24275.93    253.13 o 
   9   9   1    29801.08    29877.73    307.81 o 
  11   9   1    33343.54    32208.60    319.79 o 
  13   9   1      834.11      916.89     79.56 o 
  15   9   1      783.86      609.90     89.43 o 
  17   9   1      232.24      314.49    129.17 o 
  19   9   1    11822.20    12017.26    602.36 o 
  21   9   1    11911.38    11379.88    728.19 o 
  23   9   1     1916.75     1184.96    421.61 o 
  25   9   1      608.62      417.41    359.78 o 
 -26  10   1     8414.23     9245.37   1019.78 o 
 -24  10   1    14598.81    15123.54   1260.29 o 
 -22  10   1     4008.73     3165.17    663.82 o 
 -20  10   1      439.65      197.74    278.96 o 
 -18  10   1     5770.09     5192.90    336.03 o 
 -16  10   1    41030.74    40416.49    774.70 o 
 -14  10   1    38779.54    38819.96    524.27 o 
 -12  10   1     5868.30     5175.74    144.99 o 
 -10  10   1    16230.34    15447.63    213.07 o 
  -8  10   1    60865.15    60213.07    510.94 o 
  -6  10   1    40310.58    42162.30    390.94 o 
  -4  10   1    11428.36    11221.23    166.02 o 
  -2  10   1    15356.22    15144.17    209.77 o 
   0  10   1    46915.50    47338.20    407.00 o 
   2  10   1    74744.89    74856.57    597.85 o 
   4  10   1    15734.93    15939.75    278.46 o 
   6  10   1    39904.70    38982.68    391.57 o 
   8  10   1   101477.46    99378.78    737.57 o 
  10  10   1    36468.34    36358.19    372.57 o 
  12  10   1     4263.30     4075.04    140.92 o 
  14  10   1     4812.53     5115.30    211.01 o 
  16  10   1    20509.78    20474.77    546.63 o 
  18  10   1    20647.71    19992.91    728.73 o 
  20  10   1     1619.32     1313.60    434.34 o 
  22  10   1    10129.53    10652.84   1409.41 o 
  24  10   1    17775.55    18749.80   1033.95 o 
 -25  11   1       26.36     -336.72    384.82 o 
 -23  11   1     6733.99     6282.23    856.23 o 
 -21  11   1     2606.95     2809.21    625.34 o 
 -19  11   1     3124.68     3263.43    456.27 o 
 -17  11   1    23325.99    22027.89    788.42 o 
 -15  11   1     5434.67     5695.22    288.84 o 
 -13  11   1     6045.26     5750.61    230.70 o 
 -11  11   1    34438.65    35453.76    398.29 o 
  -9  11   1       37.46       21.93     56.52 o 
  -7  11   1    13722.99    13476.87    216.78 o 
  -5  11   1    15615.53    15453.57    224.95 o 
  -3  11   1    38152.80    37279.02    361.01 o 
  -1  11   1   177242.14   174675.78   1258.19 o 
   1  11   1   100957.05    98541.65    757.58 o 
   3  11   1     2145.54     1988.67     97.58 o 
   5  11   1     2085.71     2355.57     98.50 o 
   7  11   1     8642.80     8378.29    164.12 o 
   9  11   1    43508.18    44266.18    463.24 o 
  11  11   1    47368.62    49344.23    523.70 o 
  13  11   1     2967.50     2881.09    208.97 o 
  15  11   1     6109.37     5795.20    318.32 o 
  17  11   1     1421.27     1255.78    316.84 o 
  19  11   1     3085.27     2722.85    495.35 o 
  21  11   1     9711.29    10380.60   1058.26 o 
  23  11   1      479.77      115.45    452.17 o 
 -24  12   1      221.51      173.17    481.03 o 
 -22  12   1     1768.31     1548.91    557.99 o 
 -20  12   1     3316.94     2866.93    615.72 o 
 -18  12   1     4359.05     4466.15    564.03 o 
 -16  12   1      635.40      509.16    260.79 o 
 -14  12   1      260.13      242.19    140.01 o 
 -12  12   1     6419.76     6333.37    279.13 o 
 -10  12   1    35627.31    35582.97    517.86 o 
  -8  12   1    51400.63    51756.89    524.98 o 
  -6  12   1    32500.08    32999.64    382.33 o 
  -4  12   1    39114.29    38775.86    392.37 o 
  -2  12   1    72655.57    71682.28    602.21 o 
   0  12   1    58514.41    56179.46    492.69 o 
   2  12   1    18002.61    17152.30    249.33 o 
   4  12   1     1611.95     1598.11     97.52 o 
   6  12   1     7742.79     7646.85    179.66 o 
   8  12   1    25699.70    25042.79    330.04 o 
  10  12   1    37850.76    38763.81    669.36 o 
  12  12   1    20907.81    21311.35    530.08 o 
  14  12   1    33736.32    34216.35    767.87 o 
  16  12   1    37542.35    36213.66   1083.76 o 
  18  12   1    38044.78    39847.25   1624.24 o 
  20  12   1     8354.43     7398.22    933.20 o 
  22  12   1      324.82      904.33    538.75 o 
 -23  13   1    24051.01    22098.45   1558.53 o 
 -21  13   1    15537.25    15931.67   1279.54 o 
 -19  13   1     1271.78     1144.85    509.89 o 
 -17  13   1    36799.36    37424.03   1981.84 o 
 -15  13   1    43466.58    43655.64   1088.99 o 
 -13  13   1     4956.67     5032.80    304.74 o 
 -11  13   1      844.15      797.39    160.73 o 
  -9  13   1    26454.37    26249.07    614.07 o 
  -7  13   1    80389.52    80193.93   1058.11 o 
  -5  13   1    70467.38    68548.14    712.01 o 
  -3  13   1     9887.20     8997.74    196.99 o 
  -1  13   1     1166.32     1181.28     95.49 o 
   1  13   1     2553.76     2461.91    119.16 o 
   3  13   1     7515.57     7488.00    181.45 o 
   5  13   1    46074.91    45736.50    612.77 o 
   7  13   1    16017.38    15157.53    426.13 o 
   9  13   1     1187.76     1158.78    172.93 o 
  11  13   1     2137.02     2038.34    242.84 o 
  13  13   1    30751.56    30871.77    928.32 o 
  15  13   1    79956.98    81562.96   1886.59 o 
  17  13   1    36268.97    37953.16   2068.42 o 
  19  13   1     3393.78     4117.60    760.03 o 
  21  13   1      303.04      692.68    509.89 o 
 -22  14   1     8058.79     7590.63    952.44 o 
 -20  14   1    17558.09    19260.38   1443.09 o 
 -18  14   1    24851.52    24012.95   1577.77 o 
 -16  14   1    24072.75    19510.52   1385.36 o 
 -14  14   1    11686.96    11438.48    677.95 o 
 -12  14   1     8639.27     8026.91    445.91 o 
 -10  14   1    10283.31    10038.51    547.84 o 
  -8  14   1     8115.85     8473.29    378.75 o 
  -6  14   1     1526.14     1721.74    195.12 o 
  -4  14   1     8413.25     8422.57    338.40 o 
  -2  14   1     3833.14     3774.85    211.40 o 
   0  14   1     4675.28     4472.59    236.57 o 
   2  14   1     3543.60     3173.47    210.75 o 
   4  14   1       49.52       -6.34    113.76 o 
   6  14   1      120.85      -22.96    118.94 o 
   8  14   1       73.52      149.38    142.85 o 
  10  14   1     4684.25     4632.12    366.74 o 
  12  14   1     6585.98     5753.53    600.81 o 
  14  14   1     2320.00     2840.26    673.99 o 
  16  14   1      148.22      125.07    404.06 o 
  18  14   1     1459.72      606.10    481.03 o 
  20  14   1     1253.26     1039.02    538.75 o 
 -21  15   1     5608.03     5570.31    875.47 o 
 -19  15   1     2712.65      711.92    509.89 o 
 -17  15   1    13665.70    12323.95   1135.23 o 
 -15  15   1    15638.93    17980.85   1346.88 o 
 -13  15   1     1233.12     1750.94    538.75 o 
 -11  15   1      324.02       80.93    207.67 o 
  -9  15   1     8581.68     8890.45    543.24 o 
  -7  15   1    22887.10    22841.05    741.56 o 
  -5  15   1    16829.25    16505.17    564.90 o 
  -3  15   1     2034.50     1736.16    231.42 o 
  -1  15   1    53133.16    51379.73    999.92 o 
   1  15   1    33075.88    32853.43    969.49 o 
   3  15   1      321.79      124.29    163.04 o 
   5  15   1       39.28       97.49    171.63 o 
   7  15   1     8500.31     7470.43    494.17 o 
   9  15   1    30169.99    31264.89   1021.93 o 
  11  15   1    29761.55    29632.62   1462.55 o 
  13  15   1      276.02     -519.51    346.34 o 
  15  15   1    16203.07    17644.13   1385.36 o 
  17  15   1    10917.09    11592.79   1135.23 o 
 -18  16   1    17224.81    16970.69   1375.74 o 
 -16  16   1     1122.64     1202.57    538.75 o 
 -14  16   1      472.59      288.62    452.17 o 
 -12  16   1      585.31     -221.27    384.82 o 
  -8  16   1    11955.67    12130.59    931.98 o 
  -6  16   1      121.18      236.97    252.73 o 
  -4  16   1     8191.39     7481.22    507.54 o 
  -2  16   1     8803.98     9877.89    562.52 o 
   0  16   1      377.90      418.81    235.76 o 
   2  16   1    11074.31     9966.54    568.41 o 
   4  16   1     2004.60     1547.86    301.65 o 
   6  16   1     2683.75     2783.04    376.07 o 
   8  16   1     4442.74     4024.61    702.30 o 
  14  16   1     2271.52     1539.29    557.99 o 
  16  16   1      185.74     -163.55    413.68 o 
 -17  17   1     9384.49    10919.35   1154.47 o 
 -15  17   1     7962.24     7600.25    952.44 o 
 -13  17   1      750.85      259.76    442.55 o 
 -11  17   1      217.75     -250.13    394.44 o 
  -3  17   1    15302.69    13751.94   1255.48 o 
  -1  17   1    45392.52    41997.30   1816.19 o 
   1  17   1    51492.57    49223.53   2010.21 o 
   3  17   1    41545.27    39911.14   1789.09 o 
  13  17   1     3247.80     4463.95    808.13 o 
 -14  18   1    25023.32    25177.04   1702.84 o 
 -12  18   1    13088.43    12150.78   1154.47 o 
 -10  18   1     1565.36      827.37    519.51 o 
 -11  19   1    12035.17     9976.53   1087.12 o 
 -30   0   2    12794.93    12439.40   1115.99 o 
 -28   0   2    24291.87    27293.56   1645.12 o 
 -26   0   2      380.42      241.29    485.84 o 
 -24   0   2    33899.65    31742.98   1088.23 o 
 -22   0   2    49824.19    49527.53   1390.10 o 
 -20   0   2       16.38       96.07     95.12 o 
 -18   0   2    21922.66    22533.37    387.65 o 
 -16   0   2    18217.23    18260.92    325.29 o 
 -14   0   2    25164.40    26311.27    396.67 o 
 -12   0   2    65182.53    67607.51    759.06 o 
 -10   0   2     5354.33     6526.83    284.74 o 
  -8   0   2    96680.94    92944.36    896.09 o 
  -6   0   2   116321.69   116205.57   1064.31 o 
  -4   0   2      459.38      834.53     34.99 o 
  -2   0   2   104442.18   110680.52    939.62 o 
   0   0   2   184267.16   174624.20   4023.83 o 
   2   0   2     5794.46     6514.33     91.49 o 
   4   0   2    27786.88    27526.57    291.25 o 
   6   0   2   283651.72   281489.53   2600.82 o 
   8   0   2   445600.38   424278.66   3913.41 o 
  10   0   2   555293.06   530091.38   4889.43 o 
  12   0   2   272565.06   268494.13   2699.11 o 
  14   0   2    36054.36    35049.04    545.35 o 
  16   0   2     9478.95     8707.04    355.13 o 
  18   0   2    28021.93    28556.58    526.55 o 
  20   0   2    16636.98    16334.41    447.32 o 
  22   0   2     1429.91     1340.95    302.86 o 
  24   0   2    25810.49    23623.31   1014.75 o 
 -29   1   2      226.19      321.26    302.21 o 
 -27   1   2     5822.39     5445.03    526.92 o 
 -25   1   2    15418.40    16511.68    664.55 o 
 -23   1   2    10078.06     9899.05    412.96 o 
 -21   1   2     1866.08     1827.41    142.99 o 
 -19   1   2    24629.70    24475.16    329.84 o 
 -17   1   2    62449.31    62360.66    605.32 o 
 -15   1   2    93651.45    89408.10    691.89 o 
 -13   1   2    56494.19    53971.62    449.14 o 
 -11   1   2    37366.86    35527.75    309.60 o 
  -9   1   2     7067.64     6081.25    100.79 o 
  -7   1   2     1811.88     1719.95     45.23 o 
  -5   1   2      829.15      779.26     29.10 o 
  -3   1   2   218737.36   217191.20   1229.65 o 
  -1   1   2     2556.69     3081.04     34.39 o 
   1   1   2     5967.48     6478.29     54.76 o 
   3   1   2      302.74      559.91     22.53 o 
   5   1   2   239209.28   241946.27   1493.68 o 
   7   1   2     2534.91     2344.91     61.91 o 
   9   1   2        2.71      115.90     38.77 o 
  11   1   2     5837.43     5501.75    116.75 o 
  13   1   2    13658.26    13451.84    189.78 o 
  15   1   2    18722.28    17912.09    253.91 o 
  17   1   2     6923.49     6464.20    161.56 o 
  19   1   2     2635.17     2652.11    130.12 o 
  21   1   2     2429.94     2248.63    204.14 o 
  23   1   2    11543.85    12365.80    476.45 o 
  25   1   2     5836.25     5634.75    452.75 o 
 -30   2   2      124.35       24.97    285.47 o 
 -28   2   2       50.72      215.15    261.84 o 
 -26   2   2    11421.20    10965.02    751.24 o 
 -24   2   2    60273.77    61280.22   1180.92 o 
 -22   2   2    60958.88    60849.88   1142.21 o 
 -20   2   2    13282.54    13781.86    259.55 o 
 -18   2   2     4957.64     4847.81    131.70 o 
 -16   2   2     6128.77     6345.45    137.02 o 
 -14   2   2    19649.71    19962.02    243.89 o 
 -12   2   2    20990.39    21399.77    236.38 o 
 -10   2   2    21696.06    20432.19    199.17 o 
  -8   2   2   267463.06   263504.19   1588.11 o 
  -6   2   2   363486.88   353394.25   1957.32 o 
  -4   2   2    45280.57    47010.84    280.44 o 
  -2   2   2     1308.80     1308.61     25.89 o 
   0   2   2     1782.22     1531.54     26.59 o 
   2   2   2   141663.13   143648.84    769.98 o 
   4   2   2    25441.81    24235.72    174.20 o 
   6   2   2       78.72      242.47     30.02 o 
   8   2   2   119987.60   115823.59    775.21 o 
  10   2   2   106795.85   102540.63    759.82 o 
  12   2   2     1206.13     1079.95     68.53 o 
  14   2   2    21584.25    22226.76    299.60 o 
  16   2   2    20568.65    19817.54    288.15 o 
  18   2   2      814.47      792.08     86.34 o 
  20   2   2     2035.88     1895.14    149.13 o 
  22   2   2     5798.21     5353.74    329.40 o 
  24   2   2    47744.91    49044.19   1282.07 o 
 -29   3   2     1877.27     1934.54    428.12 o 
 -27   3   2      182.91      -67.34    370.39 o 
 -25   3   2     7353.79     7582.93    575.44 o 
 -23   3   2     4901.09     5221.47    321.25 o 
 -21   3   2       17.11     -154.18    102.78 o 
 -19   3   2       22.72       76.66     65.00 o 
 -17   3   2    33028.30    32150.68    363.18 o 
 -15   3   2    99850.89    97846.70    738.49 o 
 -13   3   2    60405.65    58936.70    471.54 o 
 -11   3   2     3307.97     3236.04     81.05 o 
  -9   3   2    13425.50    13745.26    147.86 o 
  -7   3   2     4737.23     4263.50     70.19 o 
  -5   3   2    22030.06    22195.32    172.93 o 
  -3   3   2      762.91      879.14     30.06 o 
  -1   3   2    92512.30    95602.96    587.57 o 
   1   3   2     2985.87     2781.55     49.42 o 
   3   3   2    27217.76    28108.95    197.41 o 
   5   3   2     2208.43     1831.61     49.03 o 
   7   3   2     3090.50     3091.98     70.67 o 
   9   3   2     4049.36     4235.83     94.31 o 
  11   3   2    13979.30    13297.19    184.48 o 
  13   3   2       41.86       21.76     47.89 o 
  15   3   2    18316.22    17740.74    260.44 o 
  17   3   2    34178.08    33662.06    384.82 o 
  19   3   2     7132.78     6863.65    187.00 o 
  21   3   2     8328.07     8426.28    363.10 o 
  23   3   2     6870.77     6926.08    406.69 o 
  25   3   2       53.88     -125.60    204.33 o 
 -30   4   2     1143.05      946.95    363.90 o 
 -28   4   2     1259.96     1123.51    341.07 o 
 -26   4   2    15850.52    15992.77   1342.07 o 
 -24   4   2    63977.86    63920.38   1486.14 o 
 -22   4   2    66124.91    66716.77   1232.11 o 
 -20   4   2    24718.49    24625.65    420.48 o 
 -18   4   2     2959.11     2655.97    120.38 o 
 -16   4   2     3499.81     3308.01    112.21 o 
 -14   4   2     1675.83     1865.63     82.60 o 
 -12   4   2        5.87      -30.12     39.32 o 
 -10   4   2    29475.06    28035.05    247.85 o 
  -8   4   2   383112.88   393224.63   2240.78 o 
  -6   4   2   358433.63   356076.69   2063.75 o 
  -4   4   2   157809.53   161080.05    996.67 o 
  -2   4   2     6259.07     7119.73     95.16 o 
   0   4   2      176.30      317.29     30.36 o 
   2   4   2    91780.77    92494.51    613.95 o 
   4   4   2   142116.03   140139.92    892.50 o 
   6   4   2    39775.35    41166.27    316.24 o 
   8   4   2     4117.17     3727.00     82.86 o 
  10   4   2    39403.84    40546.03    353.20 o 
  12   4   2     5758.71     5676.75    130.82 o 
  14   4   2    22038.22    21517.81    270.03 o 
  16   4   2    15396.14    15995.52    235.15 o 
  18   4   2      332.04      498.49     86.72 o 
  20   4   2     9977.26     9480.95    336.17 o 
  22   4   2    19203.92    20414.41    652.51 o 
  24   4   2    38883.11    39026.21   1253.25 o 
 -29   5   2    15629.55    16861.53   1265.10 o 
 -27   5   2     1386.87     1264.31    349.90 o 
 -25   5   2       14.36       66.74    179.20 o 
 -23   5   2    19340.27    20111.70    548.91 o 
 -21   5   2    73611.01    74017.65   1317.35 o 
 -19   5   2    52346.29    52357.23    592.70 o 
 -17   5   2      263.62      273.86     63.80 o 
 -15   5   2    25677.12    25362.52    309.75 o 
 -13   5   2      717.49      549.13     56.68 o 
 -11   5   2    91395.63    88834.23    645.78 o 
  -9   5   2   277194.59   271984.56   1645.29 o 
  -7   5   2    89216.24    88307.31    618.40 o 
  -5   5   2     6511.53     6792.80     93.81 o 
  -3   5   2    37647.74    37244.53    291.60 o 
  -1   5   2   198352.97   196475.19   1233.94 o 
   1   5   2   307907.94   303071.31   1936.20 o 
   3   5   2   186379.59   186652.67   1178.28 o 
   5   5   2     7643.60     8420.06    117.30 o 
   7   5   2    14316.26    14630.25    161.07 o 
   9   5   2       66.07       68.64     45.20 o 
  11   5   2     3589.63     3362.34     99.48 o 
  13   5   2     5998.17     6390.75    153.70 o 
  15   5   2    81036.15    76952.48    698.07 o 
  17   5   2   137104.44   138933.42   1123.88 o 
  19   5   2    96064.31    94766.43   1142.27 o 
  21   5   2    16043.51    16730.49    892.82 o 
  23   5   2     3109.75     2677.25    377.14 o 
 -28   6   2     1353.02     1358.18    369.58 o 
 -26   6   2     3113.47     2849.70    769.65 o 
 -24   6   2       10.87     -131.36    162.17 o 
 -22   6   2      206.04      319.80    153.92 o 
 -20   6   2      104.05     -165.03    116.24 o 
 -18   6   2       62.34      -99.48     66.32 o 
 -16   6   2      142.82      -86.41     57.61 o 
 -14   6   2      288.00      312.14     60.47 o 
 -12   6   2    11189.28    11012.33    163.54 o 
 -10   6   2     7362.65     6782.16    117.26 o 
  -8   6   2     3648.45     3282.36     83.69 o 
  -6   6   2     1276.22     1258.85     51.47 o 
  -4   6   2      201.13      209.15     37.72 o 
  -2   6   2    28794.14    29393.91    249.41 o 
   0   6   2    77786.03    78862.44    580.62 o 
   2   6   2    17444.16    16121.95    177.00 o 
   4   6   2    80842.09    79929.38    580.26 o 
   6   6   2   170763.39   174609.19   1153.04 o 
   8   6   2   198922.00   198363.39   1359.64 o 
  10   6   2   138429.89   138135.80   1017.86 o 
  12   6   2    84522.35    84193.09    712.53 o 
  14   6   2    32152.06    31104.92    366.16 o 
  16   6   2     9992.84     9842.74    206.89 o 
  18   6   2    12223.29    11501.77    276.24 o 
  20   6   2     8781.95     8250.92    413.62 o 
  22   6   2        0.88      -40.14    178.17 o 
  24   6   2     2791.46     2890.19    506.22 o 
 -29   7   2     8240.43     8933.23    693.48 o 
 -27   7   2      551.98      213.20    275.45 o 
 -25   7   2    10195.31     9676.61    962.06 o 
 -23   7   2     2127.99     1689.32    453.81 o 
 -21   7   2     2791.93     2927.45    234.41 o 
 -19   7   2      156.81       -3.69    113.18 o 
 -17   7   2    62655.02    64531.28    619.12 o 
 -15   7   2   149444.31   151727.58   1114.80 o 
 -13   7   2    79050.54    78305.89    661.86 o 
 -11   7   2      171.83       20.16     45.39 o 
  -9   7   2    14863.09    14573.00    174.91 o 
  -7   7   2     4976.29     4343.53     88.03 o 
  -5   7   2    65709.50    64311.45    469.31 o 
  -3   7   2    17058.47    17625.17    183.01 o 
  -1   7   2    51597.55    50949.51    399.21 o 
   1   7   2   142098.88   139384.84    976.67 o 
   3   7   2    52767.17    51023.62    427.89 o 
   5   7   2    14885.89    16824.48    198.39 o 
   7   7   2    48165.65    49441.38    422.36 o 
   9   7   2     1911.30     2233.23     92.26 o 
  11   7   2    13822.03    13629.86    202.60 o 
  13   7   2     2902.71     3306.93    114.69 o 
  15   7   2    28246.51    28003.92    367.54 o 
  17   7   2    78193.59    77539.03    844.07 o 
  19   7   2    23662.35    24415.17    647.20 o 
  21   7   2     6136.91     5824.85    375.85 o 
  23   7   2    15172.77    14415.61    736.90 o 
 -28   8   2      361.83      -67.34    404.06 o 
 -26   8   2        7.00      153.93    384.82 o 
 -24   8   2      938.04     1021.30    321.79 o 
 -22   8   2     2981.26     2936.79    335.48 o 
 -20   8   2       61.12     -147.12    170.11 o 
 -18   8   2     5050.80     4853.04    250.08 o 
 -16   8   2     4259.36     4624.73    156.78 o 
 -14   8   2      118.88      -51.85     64.21 o 
 -12   8   2    13791.28    14782.11    202.16 o 
 -10   8   2      969.57     1015.13     65.36 o 
  -8   8   2      114.71       52.07     45.07 o 
  -6   8   2     2568.18     2576.37     81.15 o 
  -4   8   2     5889.65     5655.66    115.30 o 
  -2   8   2     1359.25     1547.89     68.27 o 
   0   8   2    23115.45    24252.53    247.28 o 
   2   8   2    56323.55    58266.99    488.15 o 
   4   8   2    32211.19    31174.18    310.33 o 
   6   8   2       28.11       84.83     47.62 o 
   8   8   2      998.11      947.01     70.18 o 
  10   8   2     4059.78     4012.19    124.46 o 
  12   8   2    13632.29    14050.22    225.12 o 
  14   8   2    16744.70    17589.71    256.80 o 
  16   8   2     2473.81     2322.01    128.31 o 
  18   8   2      833.34      597.12    179.95 o 
  20   8   2     2002.05     2223.55    280.88 o 
  22   8   2      810.18      920.04    306.92 o 
 -27   9   2      510.41     -115.45    384.82 o 
 -25   9   2     6359.10     7109.60    856.23 o 
 -23   9   2     3866.89     4204.19    683.06 o 
 -21   9   2      142.40      -57.93    224.06 o 
 -19   9   2    14384.65    14108.22    545.42 o 
 -17   9   2   129418.70   129997.63   1896.05 o 
 -15   9   2   244232.36   251199.52   1883.76 o 
 -13   9   2   157001.98   159153.38   1148.35 o 
 -11   9   2    64890.75    61595.12    533.17 o 
  -9   9   2     3335.07     3004.29    100.35 o 
  -7   9   2     8750.62     8424.18    150.31 o 
  -5   9   2    68543.80    68163.59    589.91 o 
  -3   9   2    48350.71    49158.30    439.38 o 
  -1   9   2    15081.03    14167.42    188.72 o 
   1   9   2   149579.00   151903.30   1160.94 o 
   3   9   2   103680.90   103816.07    819.48 o 
   5   9   2       48.85        4.55     47.31 o 
   7   9   2    11456.54    11883.57    205.63 o 
   9   9   2      319.76      404.72     66.62 o 
  11   9   2    11062.93    11153.41    202.69 o 
  13   9   2      141.54       55.85     68.81 o 
  15   9   2    14038.08    14316.79    291.31 o 
  17   9   2    51866.97    54291.31   1075.85 o 
  19   9   2    12372.77    13094.40    645.70 o 
  21   9   2     4141.47     3806.65    511.90 o 
 -26  10   2     4151.98     4290.78    740.78 o 
 -24  10   2       35.18     -163.55    365.58 o 
 -22  10   2      529.96      115.45    336.72 o 
 -20  10   2     8029.65     7887.61    808.17 o 
 -18  10   2    46818.23    46795.32   1243.41 o 
 -16  10   2    17087.07    16584.59    489.16 o 
 -14  10   2     6040.66     5810.32    198.44 o 
 -12  10   2    35799.53    35385.13    400.28 o 
 -10  10   2     6776.44     6382.90    147.70 o 
  -8  10   2     4875.18     5072.46    134.90 o 
  -6  10   2    10057.25     9622.44    176.92 o 
  -4  10   2    16399.47    16004.86    228.38 o 
  -2  10   2   119346.52   117794.32    923.37 o 
   0  10   2    92161.98    91098.20    744.70 o 
   2  10   2    12943.82    11698.23    217.17 o 
   4  10   2     2683.03     2982.53    110.78 o 
   6  10   2    22191.89    22252.71    298.84 o 
   8  10   2    81993.21    83624.63    728.90 o 
  10  10   2    85302.57    85197.43    810.14 o 
  12  10   2    32917.55    33944.31    431.59 o 
  14  10   2     7311.72     7266.78    239.47 o 
  16  10   2     9415.56     8150.48    380.61 o 
  18  10   2    37117.32    35959.36    929.20 o 
  20  10   2    41506.06    39389.18   1126.24 o 
 -25  11   2     1688.72     1981.84    586.85 o 
 -23  11   2     3277.19     2770.72    634.96 o 
 -21  11   2     4931.84     4550.53    702.30 o 
 -19  11   2     2066.84     1381.90    284.46 o 
 -17  11   2        3.09     -153.30    151.66 o 
 -15  11   2     4518.46     4207.69    295.97 o 
 -13  11   2     4942.16     4963.95    216.79 o 
 -11  11   2     6950.56     6473.38    171.88 o 
  -9  11   2    12263.86    12358.63    247.56 o 
  -7  11   2     5932.18     5976.53    153.83 o 
  -5  11   2     2977.74     2661.69    107.55 o 
  -3  11   2    49318.36    46787.11    502.71 o 
  -1  11   2   119946.59   118573.93    984.57 o 
   1  11   2   211972.75   206238.84   1555.17 o 
   3  11   2   142299.80   146853.52   1251.20 o 
   5  11   2    39754.83    39890.31    483.42 o 
   7  11   2       97.26      -34.80     59.51 o 
   9  11   2       14.27       31.16     67.82 o 
  11  11   2      888.97      655.07     96.18 o 
  13  11   2     2251.46     2344.25    193.20 o 
  15  11   2    61852.41    60843.93   1315.31 o 
  17  11   2    83228.32    78283.40   1952.90 o 
  19  11   2    37311.67    39177.80   1255.30 o 
 -24  12   2    21485.19    21405.77   1491.19 o 
 -22  12   2    21440.92    22733.41   1500.81 o 
 -20  12   2     1905.49     2578.31    586.85 o 
 -18  12   2     2618.96     2114.86    323.07 o 
 -16  12   2     2805.69     2144.45    253.65 o 
 -14  12   2     3209.30     2629.86    234.43 o 
 -12  12   2    20254.57    21023.98    512.73 o 
 -10  12   2     1976.20     2112.00    139.52 o 
  -8  12   2    44071.65    43394.18    498.90 o 
  -6  12   2    63475.25    64343.21    631.59 o 
  -4  12   2    13586.37    13798.33    223.83 o 
  -2  12   2     2813.67     2675.03    119.63 o 
   0  12   2     2076.33     2049.08    106.69 o 
   2  12   2    21288.27    20963.81    298.16 o 
   4  12   2    32180.08    32461.08    413.09 o 
   6  12   2      292.48      250.25     79.26 o 
   8  12   2    23591.35    23716.80    350.65 o 
  10  12   2    22209.51    22662.70    463.14 o 
  12  12   2      193.41      391.20    161.31 o 
  14  12   2    34085.48    34620.07    915.30 o 
  16  12   2     6554.14     6012.59    408.45 o 
  18  12   2      643.98      121.82    275.78 o 
 -23  13   2       53.44     -500.27    404.06 o 
 -21  13   2      222.76     -452.17    327.10 o 
 -19  13   2     1477.00      962.06    471.41 o 
 -17  13   2     5240.60     5640.56    501.92 o 
 -15  13   2     5774.68     5635.46    393.41 o 
 -13  13   2     6057.79     5924.27    491.91 o 
 -11  13   2     6632.47     6878.20    359.93 o 
  -9  13   2     3245.32     3056.27    250.69 o 
  -7  13   2     2713.25     2956.99    166.12 o 
  -5  13   2     9231.40     9487.51    220.53 o 
  -3  13   2    22969.74    23428.22    348.60 o 
  -1  13   2    26476.57    26245.74    372.76 o 
   1  13   2    32679.98    31365.79    414.14 o 
   3  13   2    28196.66    27354.21    408.03 o 
   5  13   2    22101.48    21102.03    377.43 o 
   7  13   2     5878.48     5851.55    243.60 o 
   9  13   2      631.39      709.43    167.35 o 
  11  13   2     2589.30     2700.37    327.51 o 
  13  13   2     6537.99     6416.21    465.85 o 
  15  13   2    10043.10    10949.32   1321.96 o 
  17  13   2    15528.11    15758.50   1279.54 o 
 -22  14   2    32500.49    33171.73   1933.73 o 
 -20  14   2     7467.44     6359.20    836.99 o 
 -18  14   2      292.17      -76.96    384.82 o 
 -16  14   2      789.73      740.78    432.93 o 
 -14  14   2     2699.56     3016.63    332.49 o 
 -12  14   2     4987.19     4568.82    331.11 o 
 -10  14   2     8256.58     8425.99    401.66 o 
  -8  14   2    83012.95    83302.35   1736.30 o 
  -6  14   2    97945.32   100572.13   2211.46 o 
  -4  14   2    21955.54    22863.39    781.75 o 
  -2  14   2     3577.02     2970.75    193.52 o 
   0  14   2      556.15      278.07    126.99 o 
   2  14   2    10401.09    10439.52    333.08 o 
   4  14   2    51278.51    51469.57   1061.37 o 
   6  14   2    13001.32    11868.55    495.02 o 
   8  14   2     4228.73     4571.65    349.47 o 
  10  14   2    14465.76    13826.51    569.67 o 
  12  14   2     1291.92     1235.10    280.22 o 
  14  14   2    33598.65    34586.08   1477.48 o 
 -21  15   2    17913.05    14902.26   1279.54 o 
 -19  15   2    31066.53    31719.03   1856.77 o 
 -17  15   2    19670.65    20116.62   1423.84 o 
 -15  15   2    13695.71    12487.50   1087.12 o 
 -13  15   2    28831.66    29683.54    967.29 o 
 -11  15   2    68214.00    65121.52   1429.64 o 
  -9  15   2    73500.53    75135.40   1590.49 o 
  -7  15   2    19607.75    18917.79    672.32 o 
  -5  15   2       67.01       35.29    176.34 o 
  -3  15   2       44.16     -156.15    152.42 o 
  -1  15   2     1410.43     1590.30    250.25 o 
   1  15   2     1890.38     1879.33    259.19 o 
   3  15   2     1575.13     1384.34    232.00 o 
   5  15   2      957.58      749.73    211.60 o 
   7  15   2     4954.56     4995.52    373.76 o 
   9  15   2       90.84     -191.75    179.03 o 
  11  15   2     4538.54     4763.63    592.18 o 
 -18  16   2     3690.30     3251.75    702.30 o 
 -16  16   2      877.64      788.89    500.27 o 
 -14  16   2      341.94     -221.27    375.20 o 
 -12  16   2      545.22       86.59    365.58 o 
 -10  16   2     2924.34     2213.32    436.56 o 
  -8  16   2    16653.54    16252.75    737.54 o 
  -6  16   2    18616.15    18059.01    769.36 o 
  -4  16   2     1471.26     1447.78    317.97 o 
  -2  16   2    21575.82    20915.01    716.18 o 
   0  16   2    28625.95    29209.17    972.86 o 
   2  16   2     7772.87     7425.59    452.21 o 
   4  16   2     5334.93     5480.56    405.19 o 
   6  16   2    46413.88    47755.59   1349.73 o 
   8  16   2    98147.74    99635.95   2247.13 o 
 -17  17   2     4643.17     3780.88    760.03 o 
 -15  17   2     6858.06     6744.02    875.47 o 
 -13  17   2     1555.89     2029.94    577.23 o 
 -11  17   2      549.84      384.82    404.06 o 
  -9  17   2     2531.47     2318.56    577.23 o 
  -5  17   2    24342.41    23541.54   1779.81 o 
  -3  17   2    25977.36    27377.63   1116.33 o 
  -1  17   2     1506.36      964.73    291.88 o 
   1  17   2     5153.23     4930.57    461.59 o 
   3  17   2     1336.50      643.20    320.18 o 
   5  17   2     5394.84     5887.79   1010.16 o 
 -14  18   2      196.10     -221.27    423.31 o 
 -12  18   2      159.54      -86.59    384.82 o 
 -10  18   2     9376.50    11044.42   1048.64 o 
 -11  19   2      422.69      269.38    423.31 o 
  -9  19   2       72.83      -28.86    384.82 o 
 -29   1   3    51432.07    57623.56   1857.12 o 
 -27   1   3    14318.51    13889.89    611.83 o 
 -25   1   3     5065.59     4315.60    363.57 o 
 -23   1   3    33725.72    35917.47    802.16 o 
 -21   1   3      781.98      669.93    111.20 o 
 -19   1   3     5715.29     5661.51    145.56 o 
 -17   1   3     5411.79     5195.46    133.67 o 
 -15   1   3    67917.91    66171.59    508.71 o 
 -13   1   3   110333.21   106033.41    723.88 o 
 -11   1   3    25143.73    23518.19    225.26 o 
  -9   1   3    37862.04    35235.83    272.25 o 
  -7   1   3    81233.72    76720.23    469.69 o 
  -5   1   3    73519.32    72318.48    452.46 o 
  -3   1   3     8332.00     9139.94     80.51 o 
  -1   1   3      166.92      159.81     15.17 o 
   1   1   3   145365.78   156997.78   1026.41 o 
   3   1   3    69323.54    70595.45    421.98 o 
   5   1   3     1014.97     1759.67     43.33 o 
   7   1   3   127393.81   124268.09    796.00 o 
   9   1   3   236565.19   229261.75   1456.07 o 
  11   1   3   150248.22   148064.52    924.19 o 
  13   1   3    64200.06    64164.60    464.78 o 
  15   1   3    65541.44    65186.95    513.53 o 
  17   1   3   149455.58   144226.17   1080.08 o 
  19   1   3   135697.13   134327.97   1157.02 o 
  21   1   3    18279.81    18189.23    679.79 o 
  23   1   3    10312.86     9797.20    606.71 o 
  25   1   3    35377.26    34117.59   1794.24 o 
 -30   2   3      379.09      423.71    317.78 o 
 -28   2   3      800.72      716.37    316.27 o 
 -26   2   3     6937.21     6310.32    424.91 o 
 -24   2   3     1254.63     1339.69    307.58 o 
 -22   2   3      771.99      432.13    142.52 o 
 -20   2   3     2646.89     2672.62    121.37 o 
 -18   2   3    35108.17    34211.87    366.62 o 
 -16   2   3   104960.14   102243.79    743.86 o 
 -14   2   3   133307.08   132182.17    916.92 o 
 -12   2   3    89067.18    91182.76    641.68 o 
 -10   2   3    60774.52    58339.34    421.23 o 
  -8   2   3    51410.45    48857.68    333.09 o 
  -6   2   3   234072.92   228561.22   1351.19 o 
  -4   2   3   336395.66   337914.78   1970.71 o 
  -2   2   3    88747.09    90179.66    547.73 o 
   0   2   3    11630.00    11626.68     89.95 o 
   2   2   3      479.86      690.43     25.01 o 
   4   2   3     1910.52     1793.95     39.81 o 
   6   2   3    47525.66    47046.61    330.80 o 
   8   2   3     2885.98     3209.18     66.62 o 
  10   2   3     2063.99     1903.22     61.85 o 
  12   2   3      377.24      286.53     42.53 o 
  14   2   3     3210.91     3479.22    100.81 o 
  16   2   3     2721.63     2050.34     89.72 o 
  18   2   3      626.22      359.88     74.76 o 
  20   2   3     6149.80     5662.55    219.31 o 
  22   2   3    21352.46    20937.86    608.43 o 
  24   2   3     2977.37     3550.83    612.25 o 
  26   2   3      463.46     -135.05    360.35 o 
 -29   3   3      645.24      329.30    280.78 o 
 -27   3   3     3904.40     3337.84    428.41 o 
 -25   3   3    49518.10    51915.25   1811.18 o 
 -23   3   3    81077.28    81509.13   1730.21 o 
 -21   3   3    39717.39    39427.19    696.10 o 
 -19   3   3    17927.69    18770.37    259.30 o 
 -17   3   3     5415.72     5191.12    137.63 o 
 -15   3   3    45283.08    44000.05    393.50 o 
 -13   3   3   159703.75   154140.64    993.60 o 
 -11   3   3    23507.81    23544.50    219.68 o 
  -9   3   3    43615.55    43162.20    327.56 o 
  -7   3   3   229908.89   228954.72   1326.73 o 
  -5   3   3    50950.55    51502.38    339.96 o 
  -3   3   3    95644.74    98059.48    574.18 o 
  -1   3   3    54792.61    56983.66    337.12 o 
   1   3   3   281258.88   291665.78   1612.40 o 
   3   3   3   247768.38   252624.55   1382.40 o 
   5   3   3    71864.42    69836.27    421.70 o 
   7   3   3     6751.82     7076.99     94.66 o 
   9   3   3     1648.37     1598.64     58.15 o 
  11   3   3     1901.83     1813.39     63.74 o 
  13   3   3    64639.84    62997.35    469.65 o 
  15   3   3    15894.00    15734.97    209.78 o 
  17   3   3      648.27      572.66     78.45 o 
  19   3   3     5203.23     4984.42    158.07 o 
  21   3   3     2955.70     3013.83    451.02 o 
  25   3   3    53273.98    52766.81   4386.98 o 
 -30   4   3     4357.80     4191.20    506.77 o 
 -28   4   3       33.39     -211.16    197.60 o 
 -26   4   3       65.89      -56.46    159.57 o 
 -24   4   3    10946.69     9182.45    446.91 o 
 -22   4   3    67187.77    67096.96   1224.23 o 
 -20   4   3    76053.86    76113.88    905.22 o 
 -18   4   3     7650.09     7169.61    160.89 o 
 -16   4   3     6180.31     6333.08    134.43 o 
 -14   4   3    11257.28    11577.26    162.74 o 
 -12   4   3    19346.28    20294.81    203.00 o 
 -10   4   3    34535.81    34628.51    296.49 o 
  -8   4   3       70.06      178.77     37.56 o 
  -6   4   3    74678.32    78092.10    489.12 o 
  -4   4   3     2213.86     2214.55     48.77 o 
  -2   4   3    19300.74    18097.60    141.79 o 
   0   4   3    96068.73    95159.26    557.81 o 
   2   4   3   134685.56   135465.17    790.02 o 
   4   4   3    25619.45    26838.31    196.44 o 
   6   4   3     7012.99     7128.59     89.77 o 
   8   4   3    34811.97    35931.21    276.93 o 
  10   4   3   135096.05   135197.31    845.20 o 
  12   4   3    84027.99    83933.02    596.35 o 
  14   4   3      814.42      785.97     64.22 o 
  16   4   3    56202.12    55761.96    507.37 o 
  18   4   3    35772.27    34397.72    411.65 o 
  20   4   3     1816.74     1608.00    226.65 o 
  22   4   3       90.55       62.66    175.71 o 
  24   4   3    11903.30    12141.16   1298.78 o 
 -29   5   3     5354.37     5217.79    536.90 o 
 -27   5   3     1708.58     1760.85    317.59 o 
 -25   5   3      950.54     1248.31    229.33 o 
 -23   5   3     5368.68     5428.14    401.39 o 
 -21   5   3     5219.65     4831.23    244.71 o 
 -19   5   3     2832.54     2599.96    135.87 o 
 -17   5   3    10805.21    10868.58    188.86 o 
 -15   5   3    35366.25    34522.24    338.84 o 
 -13   5   3    27983.44    27652.61    271.30 o 
 -11   5   3      422.49      601.20     71.76 o 
  -9   5   3     7633.44     7948.98    130.83 o 
  -7   5   3    94396.14    94782.74    624.02 o 
  -5   5   3    58492.44    59587.42    399.31 o 
  -3   5   3    13079.48    12896.36    126.23 o 
  -1   5   3     6847.60     6372.13     85.33 o 
   1   5   3    57862.78    59922.42    390.28 o 
   3   5   3    81090.61    83479.73    519.32 o 
   5   5   3     8810.60     9057.30    107.38 o 
   7   5   3    28886.31    29138.68    230.35 o 
   9   5   3    80243.32    79526.48    519.99 o 
  11   5   3    16065.83    15408.96    177.16 o 
  13   5   3     9060.77     8892.24    170.24 o 
  15   5   3     9903.17     9814.22    178.32 o 
  17   5   3    19980.11    19671.28    275.71 o 
  19   5   3    17519.00    16719.49    429.73 o 
  21   5   3     1937.63     2097.45    257.06 o 
  23   5   3     2666.24     3136.31    769.65 o 
  25   5   3     9153.02    11025.18   1308.40 o 
 -28   6   3      141.82      134.44    307.86 o 
 -26   6   3       19.26      100.00    303.05 o 
 -24   6   3    16875.45    16357.58    577.77 o 
 -22   6   3    81473.13    84733.65   1595.59 o 
 -20   6   3    76246.62    76518.17   1147.63 o 
 -18   6   3      304.31      216.13    100.48 o 
 -16   6   3    28753.51    30023.24    321.72 o 
 -14   6   3     8635.43     8101.35    147.87 o 
 -12   6   3     8543.43     8906.76    141.71 o 
 -10   6   3    36163.43    35448.55    297.91 o 
  -8   6   3     1337.30     1513.76     57.97 o 
  -6   6   3    70766.16    74680.14    488.84 o 
  -4   6   3    45330.04    44910.00    352.72 o 
  -2   6   3    16046.40    14698.47    152.57 o 
   0   6   3    96731.15    89038.95    596.81 o 
   2   6   3   139807.00   134944.03    836.40 o 
   4   6   3    44722.15    45395.23    327.82 o 
   6   6   3     1217.29     1390.16     56.80 o 
   8   6   3    27024.52    27287.67    229.76 o 
  10   6   3   106512.25   104630.98    669.50 o 
  12   6   3    28643.77    28177.98    282.17 o 
  14   6   3     1581.77     1966.68     93.61 o 
  16   6   3    38770.21    38606.82    438.94 o 
  18   6   3    33121.84    33076.66    503.59 o 
  20   6   3     2714.07     2274.54    266.00 o 
  22   6   3      395.39     1000.54    586.85 o 
  24   6   3    15997.30    17798.06   1606.64 o 
 -27   7   3     7810.88     8552.69    885.09 o 
 -25   7   3    11654.04    13092.91    735.29 o 
 -23   7   3     5530.86     5157.93    480.34 o 
 -21   7   3     3907.78     3603.56    342.40 o 
 -19   7   3      148.27     -189.93    126.62 o 
 -17   7   3      124.27       33.96     70.52 o 
 -15   7   3      367.09      212.53     62.93 o 
 -13   7   3     2623.76     2682.31     94.24 o 
 -11   7   3      530.36      462.37     53.44 o 
  -9   7   3      164.92      -57.60     38.40 o 
  -7   7   3      127.29       -2.25     35.18 o 
  -5   7   3      253.88      447.20     45.20 o 
  -3   7   3      134.96      182.37     38.10 o 
  -1   7   3      425.05      499.43     44.61 o 
   1   7   3    19922.10    19446.49    184.24 o 
   3   7   3    14026.54    14072.29    149.97 o 
   5   7   3   101309.55    99190.59    633.86 o 
   7   7   3    43438.86    43711.29    338.63 o 
   9   7   3    82322.84    79595.60    572.37 o 
  11   7   3    59134.00    59541.00    460.24 o 
  13   7   3    57666.08    56934.41    489.58 o 
  15   7   3    23124.59    23816.93    301.59 o 
  17   7   3    26184.57    26734.07    444.29 o 
  19   7   3    19577.00    18912.90    709.58 o 
  21   7   3    12242.18    11689.00   1250.67 o 
  23   7   3     7730.36     5252.83    962.06 o 
 -28   8   3      588.32      105.83    404.06 o 
 -26   8   3      119.92     -230.89    317.48 o 
 -24   8   3     1262.75      964.16    311.46 o 
 -22   8   3    18344.29    17990.03   1390.14 o 
 -20   8   3     5856.01     5849.31    358.85 o 
 -18   8   3    28147.83    27834.79    555.45 o 
 -16   8   3   134446.56   139720.20   1109.61 o 
 -14   8   3   140631.33   141356.91   1038.40 o 
 -12   8   3    73250.73    75284.02    575.87 o 
 -10   8   3    74325.62    75351.85    557.46 o 
  -8   8   3   212362.03   211562.78   1311.54 o 
  -6   8   3   422901.19   417348.78   2548.21 o 
  -4   8   3   245960.86   244077.59   1563.77 o 
  -2   8   3    11378.34    11480.41    161.90 o 
   0   8   3    25050.49    25687.91    244.85 o 
   2   8   3    14214.74    14451.66    175.56 o 
   4   8   3    18914.66    19718.19    196.26 o 
   6   8   3     3170.66     3362.93     84.02 o 
   8   8   3    19028.23    19245.47    207.95 o 
  10   8   3    68264.61    68175.50    540.41 o 
  12   8   3    29329.44    29733.85    322.39 o 
  14   8   3     1531.57     1346.57     91.76 o 
  16   8   3    42627.63    43711.52    579.99 o 
  18   8   3    22917.12    21913.20    610.21 o 
  20   8   3      370.84     -298.61    283.81 o 
  22   8   3     7361.49     7917.73   1115.99 o 
 -27   9   3     5336.23     5031.56    740.78 o 
 -25   9   3       76.21      -28.86    346.34 o 
 -23   9   3       21.93     -188.08    233.77 o 
 -21   9   3     7131.82     7451.91    550.95 o 
 -19   9   3    29858.34    28568.12   1370.56 o 
 -17   9   3    26751.27    26727.76    535.37 o 
 -15   9   3      583.97      709.84     91.13 o 
 -13   9   3     4142.54     3715.19    118.34 o 
 -11   9   3      724.26      679.21     65.79 o 
  -9   9   3    11237.61    10990.88    162.62 o 
  -7   9   3     7307.73     7490.98    153.33 o 
  -5   9   3        7.07      -51.11     43.11 o 
  -3   9   3    28317.99    28236.46    263.81 o 
  -1   9   3    23673.32    22809.59    224.10 o 
   1   9   3        4.05      -32.39     42.01 o 
   3   9   3      605.05      794.09     52.09 o 
   5   9   3     9357.34     9254.26    139.13 o 
   7   9   3    39375.66    37918.45    329.17 o 
   9   9   3    39817.52    40487.23    371.03 o 
  11   9   3    46708.99    46377.39    456.10 o 
  13   9   3     5170.66     5224.93    147.61 o 
  15   9   3     5489.02     5798.43    211.17 o 
  17   9   3    25299.62    26047.33    736.35 o 
  19   9   3    40226.98    41918.27   1727.54 o 
  21   9   3    13629.18    14384.53   1178.52 o 
 -26  10   3      814.60     1096.75    481.03 o 
 -24  10   3     6148.78     6022.48    760.03 o 
 -22  10   3    15459.08    15195.14   1082.65 o 
 -20  10   3     8414.64     7587.51    674.21 o 
 -18  10   3     2613.27     2195.53    314.12 o 
 -16  10   3    26287.40    24556.98    655.09 o 
 -14  10   3    35436.95    36234.36    471.21 o 
 -12  10   3     7246.65     7442.80    162.84 o 
 -10  10   3      732.65      623.91     69.60 o 
  -8  10   3     6062.47     6453.31    137.61 o 
  -6  10   3    66257.58    65144.05    522.85 o 
  -4  10   3    40876.46    40421.59    361.55 o 
  -2  10   3     2736.57     2405.57     85.30 o 
   0  10   3    87912.10    86103.36    629.06 o 
   2  10   3    85998.95    87184.56    646.65 o 
   4  10   3    25870.48    25348.29    267.46 o 
   6  10   3     1554.22     1598.07     79.12 o 
   8  10   3    33422.58    34129.77    349.97 o 
  10  10   3    78463.38    78656.48    689.34 o 
  12  10   3    36599.70    36727.38    411.04 o 
  14  10   3     1444.79     1185.20    153.42 o 
  16  10   3    30147.69    32289.33    861.43 o 
  18  10   3    36973.86    37817.80   1621.17 o 
  20  10   3     9658.27     8744.40   1548.91 o 
  22  10   3     5310.75     5300.94   1039.02 o 
 -25  11   3     2228.56     2145.39    577.23 o 
 -23  11   3     4798.48     3598.09    644.58 o 
 -21  11   3     1601.62     1489.09    341.72 o 
 -19  11   3    20852.52    19566.92    755.72 o 
 -17  11   3    11432.66    11124.26    554.07 o 
 -15  11   3     3291.09     3244.08    244.52 o 
 -13  11   3    21273.02    20847.54    382.91 o 
 -11  11   3     1427.55     1483.21    100.69 o 
  -9  11   3    14962.82    15342.73    230.17 o 
  -7  11   3    18123.92    17715.26    229.80 o 
  -5  11   3     2824.40     2896.84    102.92 o 
  -3  11   3    24835.72    24460.86    266.71 o 
  -1  11   3    29344.81    28730.68    295.68 o 
   1  11   3      171.34      182.08     55.77 o 
   3  11   3    20844.07    20408.31    250.87 o 
   5  11   3      713.63      774.90     72.78 o 
   7  11   3    43074.21    43901.17    449.96 o 
   9  11   3    63560.00    63159.00    580.80 o 
  11  11   3    25220.63    24657.25    376.33 o 
  13  11   3       45.96      -30.47    133.09 o 
  15  11   3     6028.27     5529.55    426.66 o 
  17  11   3    29237.38    26487.26   1452.71 o 
  19  11   3    37633.91    36897.61   1639.82 o 
 -24  12   3     7657.98     7205.81    846.61 o 
 -22  12   3     7197.93     6955.67    817.75 o 
 -20  12   3     6180.68     5801.45    564.69 o 
 -18  12   3     5024.60     4740.95    418.85 o 
 -16  12   3      313.81      299.10    219.59 o 
 -14  12   3     1407.20     1111.97    207.65 o 
 -12  12   3     3211.82     3066.56    213.28 o 
 -10  12   3    11615.24    11263.94    257.72 o 
  -8  12   3     2544.77     2460.33    114.08 o 
  -6  12   3     2117.31     2327.06    108.08 o 
  -4  12   3     8680.26     8052.70    163.61 o 
  -2  12   3    50256.21    48925.44    447.46 o 
   0  12   3   102753.10    99379.49    765.72 o 
   2  12   3   127364.10   123633.29    946.37 o 
   4  12   3    77773.80    76155.63    694.40 o 
   6  12   3    21577.15    21774.20    296.40 o 
   8  12   3    21466.85    21208.20    303.12 o 
  10  12   3    41391.36    41361.29    744.71 o 
  12  12   3    20477.97    20179.76    741.02 o 
  14  12   3      709.36      647.07    237.07 o 
  16  12   3    26147.42    26599.89   1372.13 o 
  18  12   3    29558.57    31311.21   1683.60 o 
 -23  13   3    21892.95    22252.38   1481.57 o 
 -21  13   3    16090.96    17115.00   1260.29 o 
 -19  13   3     5514.07     5712.50    599.77 o 
 -17  13   3    10511.16     9733.46    611.54 o 
 -15  13   3    43287.75    43142.34   1071.21 o 
 -13  13   3    76008.31    76297.30   1550.95 o 
 -11  13   3    14055.21    14134.12    489.43 o 
  -9  13   3    27614.28    27712.15    606.01 o 
  -7  13   3    50826.00    48956.54    654.43 o 
  -5  13   3    11122.61    10726.24    241.77 o 
  -3  13   3      595.63      247.23     76.11 o 
  -1  13   3    15097.88    14215.87    286.71 o 
   1  13   3    99142.09    99548.50    885.52 o 
   3  13   3   128567.39   124705.56   1041.10 o 
   5  13   3    47787.28    47173.60    632.55 o 
   7  13   3      263.11      320.61    128.96 o 
   9  13   3     1604.86     1239.90    219.45 o 
  11  13   3     9036.11     9897.91    534.92 o 
  13  13   3    53027.84    53919.27   1657.38 o 
  15  13   3    26961.88    26614.31   1216.33 o 
  17  13   3        0.69      404.06    461.79 o 
 -22  14   3      140.83      153.93    442.55 o 
 -20  14   3     2521.26     3251.75    654.20 o 
 -18  14   3     3948.52     4300.40    663.82 o 
 -16  14   3     7462.01     7080.47    549.52 o 
 -14  14   3    18066.92    18830.32    682.77 o 
 -12  14   3    50561.58    50181.39   1175.09 o 
 -10  14   3    61759.08    59127.63   1287.62 o 
  -8  14   3    41274.53    40758.13   1111.47 o 
  -6  14   3    15353.88    15419.15    516.49 o 
  -4  14   3    14763.68    14394.77    431.75 o 
  -2  14   3     7594.79     7666.80    319.97 o 
   0  14   3       75.44      -27.47    119.54 o 
   2  14   3      641.11      491.45    159.26 o 
   4  14   3     1122.38     1485.18    200.87 o 
   6  14   3     7639.79     8366.90    431.39 o 
   8  14   3     5500.61     5384.76    376.55 o 
  10  14   3       42.46     -279.83    344.87 o 
  12  14   3      102.96       62.07    240.40 o 
  14  14   3      157.95      517.72    343.75 o 
  16  14   3      190.47      -76.96    490.65 o 
 -19  15   3        9.21      -86.59    355.96 o 
 -17  15   3     1741.82     1058.26    461.79 o 
 -15  15   3    14731.55    15025.38    776.56 o 
 -13  15   3    33105.19    32027.53   1007.04 o 
 -11  15   3     3492.04     2813.77    318.10 o 
  -9  15   3    12611.86    12413.30    597.16 o 
  -7  15   3    33410.75    31150.49   1000.83 o 
  -5  15   3    19724.81    19351.76    756.15 o 
  -3  15   3        0.26     -177.78    161.27 o 
  -1  15   3      851.13      709.40    207.44 o 
   1  15   3    16379.37    15754.92    712.28 o 
   3  15   3    43851.11    45546.22   1232.07 o 
   5  15   3     2230.65     2382.13    344.38 o 
   7  15   3    19698.67    20532.67    789.77 o 
   9  15   3    31873.20    34344.10   1317.79 o 
  11  15   3     8508.21     8375.87    651.14 o 
  13  15   3      274.23       38.48    500.27 o 
 -18  16   3      597.68       28.86    375.20 o 
 -16  16   3       71.09     -182.79    327.10 o 
 -14  16   3     2005.88     2510.97    586.85 o 
 -12  16   3    17836.84    17254.42    819.59 o 
 -10  16   3    42997.22    42426.73   1197.85 o 
  -8  16   3    25118.07    24214.21    770.22 o 
  -6  16   3     2445.06     3292.52    390.20 o 
  -4  16   3        1.22      204.49    217.48 o 
  -2  16   3     2546.38     2207.56    338.79 o 
   0  16   3    15536.21    13914.45    768.27 o 
   2  16   3     7534.80     7779.80    800.29 o 
   4  16   3     1153.73      944.31    268.96 o 
   6  16   3     4931.43     4612.95    442.71 o 
   8  16   3       26.20       19.24    223.45 o 
  10  16   3     8002.67     7700.71    781.52 o 
  12  16   3     7262.28     7080.74   1144.85 o 
 -17  17   3      346.11      586.85    452.17 o 
 -15  17   3     3222.20     3694.30    683.06 o 
 -13  17   3     4299.00     3626.96    654.20 o 
 -11  17   3       50.47      355.96    384.82 o 
  -9  17   3     6181.45     5744.39    764.84 o 
  -7  17   3    14472.92    15547.83   1033.75 o 
  -5  17   3     5174.15     5037.71    543.12 o 
  -3  17   3      408.07      526.48    277.60 o 
  -1  17   3       78.70      101.75    302.55 o 
   1  17   3     4402.50     4020.40    483.45 o 
   3  17   3     3667.03     3391.59    467.10 o 
   5  17   3     3077.63     2792.09    547.59 o 
   7  17   3    43403.56    45280.09   1863.96 o 
 -14  18   3    14638.54    14777.20   1212.19 o 
 -12  18   3     2766.88     2462.87    606.10 o 
 -10  18   3      184.26      779.27    423.31 o 
  -8  18   3     5926.26     5079.66    731.16 o 
  -2  18   3     5898.75     7234.67   1144.85 o 
   0  18   3      589.92      211.65    557.99 o 
 -11  19   3      578.06      355.96    442.55 o 
  -9  19   3     3712.33     3059.34    644.58 o 
  -7  19   3     9568.11     8369.90    913.95 o 
  -6  20   3     8239.86     8158.24    923.57 o 
 -30   0   4   102079.52   108164.09   4175.33 o 
 -28   0   4    91696.17   101716.30   4324.45 o 
 -26   0   4    13461.07    14091.09    831.22 o 
 -24   0   4      127.66      277.43    466.60 o 
 -22   0   4    27072.07    26872.98    822.49 o 
 -20   0   4    96201.79    96431.53   1185.21 o 
 -18   0   4    42866.51    42153.91    579.71 o 
 -16   0   4    25589.04    25393.84    397.49 o 
 -14   0   4   165067.19   161194.64   1635.55 o 
 -12   0   4    79735.53    77252.84    846.03 o 
 -10   0   4      105.62      126.16     54.38 o 
  -8   0   4    14998.03    14199.03    208.31 o 
  -6   0   4     9738.10     9249.58    130.00 o 
  -4   0   4    90617.03    88884.11    766.74 o 
  -2   0   4   155478.23   158193.59   1822.09 o 
   0   0   4     6095.84     6375.43    312.71 o 
   2   0   4   947409.63   922956.56   8886.84 o 
   4   0   4    50309.08    48836.14    500.41 o 
   6   0   4     2193.07     3084.53     83.08 o 
   8   0   4    61472.19    56440.50    557.35 o 
  10   0   4     8208.57     7564.08    155.19 o 
  12   0   4     8258.96     8480.56    178.09 o 
  14   0   4    51520.97    51634.75    675.77 o 
  16   0   4   240144.28   237125.03   2194.84 o 
  18   0   4   369155.41   359518.72   3373.12 o 
  20   0   4   163923.73   164605.55   2728.08 o 
  22   0   4    21641.48    20578.40   1558.53 o 
  24   0   4       74.33     -173.17    404.06 o 
  26   0   4     2484.54     2318.56    798.51 o 
 -29   1   4        8.06       16.44    268.64 o 
 -27   1   4      948.04      826.25    240.22 o 
 -25   1   4     1522.17     1470.92    246.33 o 
 -23   1   4     1757.52     1400.99    233.70 o 
 -21   1   4      289.77      197.46     93.60 o 
 -19   1   4     5019.13     5213.94    141.01 o 
 -17   1   4    27632.77    26606.51    301.97 o 
 -15   1   4    27174.94    26784.70    289.36 o 
 -13   1   4    30999.13    28824.43    287.25 o 
 -11   1   4    32800.56    32608.57    288.91 o 
  -9   1   4    35315.41    32187.59    248.93 o 
  -7   1   4    63621.98    62044.66    447.99 o 
  -5   1   4    54575.21    53347.57    357.80 o 
  -3   1   4   158409.23   164565.13   1069.40 o 
  -1   1   4   179037.80   188715.19   1353.82 o 
   1   1   4    46968.38    47052.08    339.65 o 
   3   1   4    59148.88    60061.63    405.01 o 
   5   1   4      139.15      530.57     28.43 o 
   7   1   4     1582.86     1478.94     51.03 o 
   9   1   4     1742.73     1822.63     63.85 o 
  11   1   4     5999.74     6590.25    112.25 o 
  13   1   4     3175.42     3375.06     89.86 o 
  15   1   4     4083.30     4174.52    108.43 o 
  17   1   4     1439.63     1337.09     85.57 o 
  19   1   4      925.78      916.61     96.55 o 
  21   1   4     2034.58     2557.94    329.98 o 
  23   1   4      232.69      720.77    379.32 o 
  25   1   4      168.39      917.75    404.38 o 
  27   1   4       73.01      126.28    377.51 o 
 -30   2   4    25188.68    25020.64    939.38 o 
 -28   2   4    11339.72    12589.21    638.76 o 
 -26   2   4      527.56      359.61    195.43 o 
 -24   2   4     4971.82     5183.51    367.22 o 
 -22   2   4     1513.00     1715.08    197.16 o 
 -20   2   4      187.78      322.24     78.64 o 
 -18   2   4     3155.03     3205.25    112.87 o 
 -16   2   4    71810.55    70912.55    590.31 o 
 -14   2   4   279760.84   279179.75   1871.83 o 
 -12   2   4   122570.47   118111.66    775.79 o 
 -10   2   4      696.63      743.16     49.25 o 
  -8   2   4    18444.44    18354.75    173.39 o 
  -6   2   4     1528.90     1560.15     40.88 o 
  -4   2   4    52425.51    52177.34    343.65 o 
  -2   2   4    10268.94    10942.17     92.46 o 
   0   2   4   221616.44   226615.42   1383.36 o 
   2   2   4   316794.19   317969.09   1897.60 o 
   4   2   4   152190.61   150988.55    894.04 o 
   6   2   4    16467.28    16098.04    145.13 o 
   8   2   4     8690.06     9403.70    121.14 o 
  10   2   4       46.09      223.51     41.32 o 
  12   2   4    48505.08    47887.95    389.80 o 
  14   2   4    11931.75    12156.37    166.85 o 
  16   2   4    22957.71    22375.49    253.07 o 
  18   2   4    92300.26    89427.95    745.56 o 
  20   2   4    20096.90    20774.47    456.17 o 
  22   2   4     1989.78     1779.59    445.54 o 
  24   2   4    19748.21    20242.15   1176.64 o 
  26   2   4     1484.46     1024.55    445.54 o 
 -29   3   4     3158.96     3323.57    388.87 o 
 -27   3   4     3319.38     3030.17    350.22 o 
 -25   3   4       74.51      -10.96    162.80 o 
 -23   3   4    14909.81    14448.93    509.46 o 
 -21   3   4    24206.91    25020.35    416.46 o 
 -19   3   4      820.44      667.17     77.31 o 
 -17   3   4     6531.36     6121.01    140.66 o 
 -15   3   4     1567.67     1538.42     79.48 o 
 -13   3   4     4294.68     4099.13    100.19 o 
 -11   3   4     2962.95     3022.04     80.83 o 
  -9   3   4    45489.42    45992.20    360.08 o 
  -7   3   4   279751.84   285812.97   1664.14 o 
  -5   3   4   224275.91   230163.00   1344.47 o 
  -3   3   4    50418.45    51185.47    328.58 o 
  -1   3   4     1750.44     1501.78     33.10 o 
   1   3   4       15.87      157.30     19.91 o 
   3   3   4      206.38      541.77     24.89 o 
   5   3   4      824.27      721.91     35.64 o 
   7   3   4     9529.90    10495.88    118.48 o 
   9   3   4    62153.77    62333.43    442.28 o 
  11   3   4    46902.58    50089.57    385.58 o 
  13   3   4     5706.25     5505.00    106.65 o 
  15   3   4     2786.97     3053.56     97.36 o 
  17   3   4     8342.12     8283.77    169.73 o 
  19   3   4     1206.34     1112.97    123.17 o 
  21   3   4    12028.81    12429.78   1202.57 o 
  23   3   4      156.26      419.38    331.47 o 
  25   3   4    20098.71    19950.62   1196.77 o 
  27   3   4    17250.38    19125.70   1712.46 o 
 -30   4   4     3910.54     3691.81    475.61 o 
 -28   4   4      575.86      274.07    323.10 o 
 -26   4   4     3535.61     3031.83    412.86 o 
 -24   4   4    17362.08    17210.73    576.01 o 
 -22   4   4     6480.55     6006.43    298.49 o 
 -20   4   4     4544.88     4545.53    177.13 o 
 -18   4   4    17181.63    17432.76    242.00 o 
 -16   4   4    64369.42    63300.26    543.10 o 
 -14   4   4   147201.30   146318.38   1037.97 o 
 -12   4   4    92246.82    89405.50    669.20 o 
 -10   4   4    21319.08    22914.71    223.06 o 
  -8   4   4      597.73      555.58     42.45 o 
  -6   4   4        0.77       12.32     42.62 o 
  -4   4   4     2246.81     2906.56     54.97 o 
  -2   4   4    19701.96    19841.40    155.29 o 
   0   4   4    84590.30    82758.55    506.65 o 
   2   4   4   247943.94   252833.41   1391.82 o 
   4   4   4   185042.09   188241.20   1069.68 o 
   6   4   4    65062.04    68594.28    456.01 o 
   8   4   4    12042.75    11914.52    136.19 o 
  10   4   4     7746.23     8243.54    123.68 o 
  12   4   4    23642.36    22904.58    226.03 o 
  14   4   4     6690.69     6805.86    128.26 o 
  16   4   4      917.28      858.20     70.26 o 
  18   4   4     4232.47     4190.89    141.58 o 
  20   4   4       74.10      -10.12    159.62 o 
  22   4   4     2806.91     2636.04    711.92 o 
  24   4   4    16262.40    15902.81   1452.71 o 
  26   4   4    10124.59    10381.37   1534.48 o 
 -29   5   4     4380.56     4714.08    692.68 o 
 -27   5   4     3749.37     3746.70    332.52 o 
 -25   5   4     5665.56     5317.75    354.76 o 
 -23   5   4    78220.05    76360.34   1470.27 o 
 -21   5   4   112209.18   111408.09   1765.52 o 
 -19   5   4    35753.78    35644.16    493.40 o 
 -17   5   4      388.83      292.42     63.84 o 
 -15   5   4      350.71      256.20     59.45 o 
 -13   5   4    35569.98    34219.53    326.35 o 
 -11   5   4   110107.48   107706.91    751.01 o 
  -9   5   4    33987.71    33628.14    295.00 o 
  -7   5   4    28775.55    28528.81    256.43 o 
  -5   5   4    45548.56    46988.27    341.22 o 
  -3   5   4      912.76      775.26     36.81 o 
  -1   5   4    46649.31    42357.04    294.56 o 
   1   5   4   126708.39   127771.34    769.82 o 
   3   5   4   101175.40   107303.72    669.22 o 
   5   5   4    39580.88    41025.89    305.46 o 
   7   5   4    88884.88    88195.77    590.32 o 
   9   5   4   345888.22   340452.84   1975.33 o 
  11   5   4   248238.53   245182.45   1489.27 o 
  13   5   4    38313.85    39143.70    337.99 o 
  15   5   4     5150.90     5096.06    120.06 o 
  17   5   4      416.99      528.86     75.50 o 
  19   5   4     1871.43     1711.31    196.92 o 
  21   5   4     1702.44     1202.57    538.75 o 
  23   5   4    15470.90    15970.15   1433.47 o 
  25   5   4    51026.30    52133.88   2934.27 o 
 -28   6   4    10553.65    11660.13   1000.54 o 
 -26   6   4    21839.28    24097.53   1700.22 o 
 -24   6   4    17383.64    16773.86    795.67 o 
 -22   6   4    17209.87    16797.79    723.54 o 
 -20   6   4     8576.21     9108.36    339.83 o 
 -18   6   4     3761.85     3742.18    146.02 o 
 -16   6   4     1934.36     1845.18    103.93 o 
 -14   6   4        1.89        3.07     49.05 o 
 -12   6   4      181.64      105.78     49.47 o 
 -10   6   4     1554.13     1647.71     73.21 o 
  -8   6   4       63.51      -50.18     36.75 o 
  -6   6   4      824.36      950.63     50.90 o 
  -4   6   4      172.80      169.18     33.78 o 
  -2   6   4     3144.30     3194.84     69.74 o 
   0   6   4    20311.69    21011.50    195.92 o 
   2   6   4    32929.23    32533.99    256.13 o 
   4   6   4        1.71        7.24     31.35 o 
   6   6   4    11736.44    12212.96    143.62 o 
   8   6   4    27475.27    27597.99    243.76 o 
  10   6   4    26993.93    25766.39    239.10 o 
  12   6   4    25915.18    25216.56    245.77 o 
  14   6   4    29513.61    29347.79    293.87 o 
  16   6   4    46617.23    47245.64    442.88 o 
  18   6   4    75671.63    76253.51    984.16 o 
  20   6   4    61311.56    55337.53   2799.59 o 
  22   6   4    31477.20    29236.92   1972.22 o 
  24   6   4    14545.41    17980.85   1597.01 o 
 -27   7   4     2407.00     2520.59    577.23 o 
 -25   7   4     1268.35      658.07    274.16 o 
 -23   7   4    45517.45    48752.01   1241.52 o 
 -21   7   4    72113.00    71919.54   1581.55 o 
 -19   7   4     7864.88     8019.17    278.91 o 
 -17   7   4    10708.09    10547.75    234.28 o 
 -15   7   4    14125.91    14005.89    221.32 o 
 -13   7   4       39.63       91.62     48.66 o 
 -11   7   4       14.03      -65.14     43.43 o 
  -9   7   4    41321.72    40936.96    357.86 o 
  -7   7   4   290781.56   295394.09   1862.83 o 
  -5   7   4   359438.91   365704.06   2268.54 o 
  -3   7   4   109291.92   111147.93    749.68 o 
  -1   7   4      126.68       98.88     40.94 o 
   1   7   4      206.92      186.22     40.21 o 
   3   7   4    39380.46    39787.37    311.58 o 
   5   7   4    50263.89    50379.52    374.49 o 
   7   7   4    13129.57    13787.66    173.14 o 
   9   7   4   142658.23   139562.38    872.85 o 
  11   7   4   107978.48   106321.78    729.19 o 
  13   7   4    14465.05    14840.75    201.20 o 
  15   7   4    10110.01     9622.00    199.86 o 
  17   7   4     9488.17     9313.57    260.78 o 
  19   7   4     5167.59     5118.14    856.23 o 
  21   7   4    20910.03    22204.28   1693.22 o 
  23   7   4      218.88      163.55    490.65 o 
  25   7   4    30209.26    31411.17   2222.35 o 
 -28   8   4      479.79       28.86    384.82 o 
 -26   8   4     5475.34     5262.45    702.30 o 
 -24   8   4     2124.15     1959.40    355.28 o 
 -22   8   4      248.73     -146.60    239.26 o 
 -20   8   4     3824.02     4420.44    497.12 o 
 -18   8   4     2059.19     1990.34    198.11 o 
 -16   8   4      660.76      621.24     84.50 o 
 -14   8   4     4735.60     5440.30    135.22 o 
 -12   8   4     3470.43     3586.68    105.44 o 
 -10   8   4     2935.61     3064.04     94.26 o 
  -8   8   4       52.37      -51.55     52.52 o 
  -6   8   4     1009.22     1144.38     66.01 o 
  -4   8   4     3319.15     3662.42     88.39 o 
  -2   8   4      962.54     1059.99     58.21 o 
   0   8   4      589.79      607.28     49.80 o 
   2   8   4      238.91      357.17     43.52 o 
   4   8   4      451.28      460.53     44.62 o 
   6   8   4        8.24       38.58     39.96 o 
   8   8   4      252.16      157.56     46.67 o 
  10   8   4      630.48      590.61     58.58 o 
  12   8   4    11509.41    11747.13    177.51 o 
  14   8   4    16326.07    15907.57    236.88 o 
  16   8   4     1016.40      893.38    120.78 o 
  18   8   4     1322.75      973.76    447.36 o 
  20   8   4      111.37        0.00    298.40 o 
  22   8   4     3416.07     3076.53    573.36 o 
  24   8   4     9813.26    10294.01   1308.40 o 
 -27   9   4     1270.45      990.92    471.41 o 
 -25   9   4     1536.53     1242.78    382.46 o 
 -23   9   4    23597.69    26282.07   1007.92 o 
 -21   9   4    43013.81    41870.72   2181.89 o 
 -19   9   4     5715.94     5325.18    446.86 o 
 -17   9   4    11606.44    11540.79    378.41 o 
 -15   9   4    16815.20    17690.26    305.71 o 
 -13   9   4     4739.07     4746.62    129.19 o 
 -11   9   4     3309.01     3827.68    108.46 o 
  -9   9   4    57956.83    59043.55    505.49 o 
  -7   9   4   260641.00   262387.69   1690.10 o 
  -5   9   4   384225.25   388832.19   2389.03 o 
  -3   9   4   147087.11   148173.39   1000.46 o 
  -1   9   4    27189.85    26701.71    262.63 o 
   1   9   4    26645.39    26874.37    261.81 o 
   3   9   4    42343.36    42370.86    348.84 o 
   5   9   4    58995.61    59217.01    439.54 o 
   7   9   4        0.21       48.95     42.26 o 
   9   9   4    60674.36    60154.52    484.60 o 
  11   9   4    75543.44    73858.72    570.19 o 
  13   9   4    12517.87    12265.84    211.03 o 
  15   9   4     1376.36     1062.85    134.04 o 
  17   9   4     5091.29     5347.26    613.37 o 
  19   9   4      215.80      100.62    325.68 o 
  21   9   4     3383.61     2995.97    606.10 o 
  23   9   4     1598.16      702.30    615.72 o 
 -26  10   4     3339.54     2597.55    596.48 o 
 -24  10   4     1281.25     1194.07    375.85 o 
 -22  10   4     6554.89     6595.23    744.98 o 
 -20  10   4    33492.71    34790.36   1156.45 o 
 -18  10   4    35680.63    33323.31    972.97 o 
 -16  10   4     4197.74     4169.22    251.37 o 
 -14  10   4      609.43      443.42    109.18 o 
 -12  10   4     1581.39     1513.33     90.04 o 
 -10  10   4    14979.37    15469.57    225.19 o 
  -8  10   4     7389.94     7225.45    141.24 o 
  -6  10   4    13419.57    12746.42    175.44 o 
  -4  10   4     8620.48     8611.43    145.31 o 
  -2  10   4    24552.29    23999.47    248.68 o 
   0  10   4     3871.55     4230.97    103.91 o 
   2  10   4      565.77      474.16     54.60 o 
   4  10   4     3848.80     3567.87     93.29 o 
   6  10   4    37066.03    37434.43    344.09 o 
   8  10   4    51092.85    51797.36    439.01 o 
  10  10   4    20474.16    20681.14    269.12 o 
  12  10   4    14754.57    14601.73    240.98 o 
  14  10   4    18343.56    18042.38    438.54 o 
  16  10   4    60280.43    59189.80   1719.26 o 
  18  10   4    67770.88    70821.64   2441.48 o 
  20  10   4    41360.73    41803.55   1784.55 o 
  22  10   4     2354.16     2260.83    760.03 o 
 -25  11   4     5607.12     6888.33    808.13 o 
 -23  11   4    20913.18    20955.09   1062.76 o 
 -21  11   4    29932.29    31253.06   1119.57 o 
 -19  11   4    23305.33    21446.47    784.60 o 
 -17  11   4    11942.93    10426.02    528.71 o 
 -15  11   4     6634.56     6853.24    377.75 o 
 -13  11   4     8230.91     8078.83    248.18 o 
 -11  11   4    16740.92    17296.13    274.80 o 
  -9  11   4     2860.59     2956.27    111.09 o 
  -7  11   4      789.23      734.52     68.67 o 
  -5  11   4      133.68      195.01     51.77 o 
  -3  11   4    11345.35    11733.07    176.74 o 
  -1  11   4    33102.39    33315.19    332.11 o 
   1  11   4    39025.72    37958.97    373.01 o 
   3  11   4    11251.00    10799.36    172.93 o 
   5  11   4     9049.27     8483.57    154.47 o 
   7  11   4    47289.82    47031.79    451.50 o 
   9  11   4    98067.95    98695.45    817.88 o 
  11  11   4    79039.01    81948.16   1087.77 o 
  13  11   4    11905.27    11054.10    434.48 o 
  15  11   4       81.28     -307.62    205.08 o 
  17  11   4      351.87      130.75    258.44 o 
  19  11   4        0.19       40.60    309.02 o 
  21  11   4     3012.46     1144.85    596.48 o 
 -24  12   4     7824.21     8004.32    865.85 o 
 -22  12   4     1070.72     1285.18    381.69 o 
 -20  12   4     1350.70     1150.78    324.17 o 
 -18  12   4       27.73     -241.66    197.96 o 
 -16  12   4    16693.72    15549.84    644.52 o 
 -14  12   4    79481.32    76396.84   1526.53 o 
 -12  12   4    58948.77    59113.81    992.59 o 
 -10  12   4      114.62      125.91     88.32 o 
  -8  12   4     9953.67     9844.90    204.20 o 
  -6  12   4        1.20        0.77     52.71 o 
  -4  12   4     5449.34     5785.42    139.87 o 
  -2  12   4      312.94      184.86     66.76 o 
   0  12   4    45306.27    44701.76    423.72 o 
   2  12   4   107114.34   106764.10    838.59 o 
   4  12   4    41366.66    41441.00    436.60 o 
   6  12   4      676.28      376.38     72.01 o 
   8  12   4     8545.90     8346.75    234.22 o 
  10  12   4      573.69      349.83    135.24 o 
  12  12   4    40137.41    39291.93   1301.95 o 
  14  12   4    23348.75    21150.55    929.04 o 
  16  12   4     5668.97     5781.27    553.69 o 
  18  12   4    21758.40    21327.39   1223.08 o 
  20  12   4     4215.64     5666.52   1010.16 o 
 -23  13   4     4090.07     3925.19    673.44 o 
 -21  13   4     6586.65     6262.99    750.40 o 
 -19  13   4     8371.09     7835.79    569.17 o 
 -17  13   4     4532.53     3852.14    681.62 o 
 -15  13   4     2107.68     2168.05    325.82 o 
 -13  13   4      737.01      696.99    214.79 o 
 -11  13   4      182.37      114.07    155.37 o 
  -9  13   4      141.08       66.30    110.94 o 
  -7  13   4     1553.91     1431.33    124.68 o 
  -5  13   4     8231.61     8262.09    231.08 o 
  -3  13   4      747.03      736.19     85.89 o 
  -1  13   4      143.13      235.94     65.32 o 
   1  13   4       32.90      201.72     66.86 o 
   3  13   4      254.46      430.34     91.23 o 
   5  13   4     4388.74     4291.67    206.27 o 
   7  13   4     8909.89     8747.49    331.12 o 
   9  13   4    21282.70    22022.54    705.11 o 
  11  13   4    18825.67    18446.61    850.82 o 
  13  13   4    13240.05    12872.47    766.48 o 
  15  13   4     5915.05     5654.25    551.60 o 
  17  13   4      562.24      538.75    538.75 o 
  19  13   4      372.67      250.13    500.27 o 
 -22  14   4     9224.66     9784.12    933.20 o 
 -20  14   4      364.38      394.44    404.06 o 
 -18  14   4      341.17      -56.69    288.23 o 
 -16  14   4    29087.72    28480.72   1044.35 o 
 -14  14   4   100349.55   102133.11   1969.87 o 
 -12  14   4    66289.46    65621.49   1396.80 o 
 -10  14   4     3018.75     2814.66    291.19 o 
  -8  14   4     3402.16     3370.93    270.58 o 
  -6  14   4        8.58     -145.05    114.23 o 
  -4  14   4     7360.67     6770.04    289.59 o 
  -2  14   4        8.04     -233.26    191.89 o 
   0  14   4    69455.77    69219.48    940.40 o 
   2  14   4   136389.73   133320.75   1872.98 o 
   4  14   4    73894.52    70997.74   1238.91 o 
   6  14   4     4747.14     4905.17    410.50 o 
   8  14   4       10.60       -5.83    182.76 o 
  10  14   4     9186.72     9657.60    652.19 o 
  12  14   4    39346.89    39492.95   1373.21 o 
  14  14   4    18875.96    20841.86   1192.13 o 
  16  14   4      681.38      519.51    557.99 o 
  18  14   4     9694.82     9582.09   1260.29 o 
 -19  15   4      136.67        0.00    355.96 o 
 -17  15   4       96.68        9.18    279.34 o 
 -15  15   4      497.59      427.19    355.10 o 
 -13  15   4    11228.02    10848.25   1067.84 o 
 -11  15   4    43004.19    42492.13   1064.79 o 
  -9  15   4    54659.65    54241.90   1226.67 o 
  -7  15   4    35980.63    35838.79    925.45 o 
  -5  15   4    39682.77    38182.26   1123.52 o 
  -3  15   4    60717.58    55331.82   1416.22 o 
  -1  15   4    54884.57    53620.45   1389.00 o 
   1  15   4    31339.52    30565.91    972.37 o 
   3  15   4    13378.74    12471.88    842.13 o 
   5  15   4     1842.09     1969.62    307.75 o 
   7  15   4      625.94      158.95    207.72 o 
   9  15   4     6200.42     5688.51    468.49 o 
  11  15   4     3490.25     3165.85    465.36 o 
  13  15   4      299.45     -355.96    384.82 o 
  15  15   4     4105.73     5291.31   1010.16 o 
 -18  16   4     3490.12     3809.75    654.20 o 
 -16  16   4     2978.93     2126.15    529.13 o 
 -14  16   4    13303.75    12909.11    715.48 o 
 -12  16   4     6035.36     6136.90    519.52 o 
 -10  16   4      749.21      603.35    237.45 o 
  -8  16   4     5497.21     5134.45    380.01 o 
  -6  16   4      948.78      524.00    211.21 o 
  -4  16   4     2601.65     2824.20    522.28 o 
  -2  16   4     2156.58     2448.84    361.56 o 
   0  16   4    16204.45    15232.24    688.64 o 
   2  16   4    43880.08    42811.83   1232.43 o 
   4  16   4     9929.04     9991.07    574.96 o 
   6  16   4     9539.39     9161.57    566.16 o 
   8  16   4    21754.79    21610.80   1363.53 o 
  10  16   4     9127.01     9514.75   1192.95 o 
  12  16   4     1479.54     1471.95    683.06 o 
  14  16   4     6336.90     5791.58   1087.12 o 
 -15  17   4     2142.67     2020.32    538.75 o 
 -13  17   4      353.62      192.41    365.58 o 
 -11  17   4     2167.58     1481.21    338.96 o 
  -9  17   4       68.45      -32.41    224.86 o 
  -7  17   4     6506.64     6705.58    523.93 o 
  -5  17   4    12073.82    12418.33    887.32 o 
  -3  17   4      265.44       55.20    259.17 o 
  -1  17   4     5085.89     5210.85    531.06 o 
   1  17   4      663.03      444.25    288.18 o 
   3  17   4    14034.55    12728.47    942.17 o 
   5  17   4    29159.59    30211.25   1187.85 o 
   7  17   4     3844.03     4156.55    646.16 o 
   9  17   4     3250.15     2425.93    692.68 o 
  11  17   4     1750.61     1346.88    692.68 o 
 -14  18   4    12750.36    12699.16   1087.12 o 
 -12  18   4    10201.34    10226.67    942.82 o 
 -10  18   4      342.70      625.34    404.06 o 
  -8  18   4      259.95      -12.17    567.61 o 
  -6  18   4        0.74      163.87    340.06 o 
  -4  18   4        3.25       20.17    437.74 o 
  -2  18   4      844.47     1022.78    414.30 o 
   0  18   4    10375.09    10942.96   1880.82 o 
   2  18   4    17860.35    18175.74   1104.18 o 
   4  18   4    13688.05    13478.00    980.87 o 
   6  18   4     1777.30     1046.65    452.83 o 
  -9  19   4     2289.07     1924.11    548.37 o 
  -7  19   4    32440.20    31526.62   1750.94 o 
  -5  19   4    31785.22    31372.69   1760.56 o 
  -4  20   4     1438.57     1192.95    490.65 o 
 -29   1   5    39130.70    41847.46   1025.17 o 
 -27   1   5    12047.10    11116.97    910.93 o 
 -25   1   5     7507.10     7089.87    400.32 o 
 -23   1   5    26921.46    26502.91    651.10 o 
 -21   1   5   100745.99    98813.56   1150.73 o 
 -19   1   5    49457.71    48831.08    478.39 o 
 -17   1   5     2021.70     2187.01     93.07 o 
 -15   1   5    66620.10    66420.33    536.44 o 
 -13   1   5    45163.20    45757.54    387.20 o 
 -11   1   5    10294.07    10369.79    140.81 o 
  -9   1   5     1989.54     2861.16     71.58 o 
  -7   1   5     3380.79     2945.58     82.39 o 
  -5   1   5    52656.29    50566.29    384.63 o 
  -3   1   5    50151.90    49087.57    346.87 o 
  -1   1   5     4823.67     5314.75     70.87 o 
   1   1   5   177282.30   182858.00   1309.52 o 
   3   1   5   114544.84   119200.39    856.58 o 
   5   1   5     1381.74     1412.58     46.14 o 
   7   1   5     1003.69     1527.46     49.06 o 
   9   1   5    11933.98    11917.38    141.44 o 
  11   1   5    96830.06    97820.80    692.50 o 
  13   1   5    48995.39    49670.07    411.05 o 
  15   1   5    12216.08    12313.03    178.20 o 
  17   1   5   119059.37   118696.51    879.50 o 
  19   1   5   113155.40   113166.41   1092.65 o 
  21   1   5    23581.65    24708.05   1957.79 o 
  23   1   5     5496.74     5968.20    678.65 o 
  25   1   5    19905.83    18180.04   1775.00 o 
  27   1   5    49841.05    51359.82   2115.63 o 
 -30   2   5      109.89     -222.97    226.29 o 
 -28   2   5      949.73      621.21    266.08 o 
 -26   2   5       57.64      117.02    158.79 o 
 -24   2   5     6906.53     7105.93    360.32 o 
 -22   2   5     7031.87     6883.00    249.47 o 
 -20   2   5       41.74      -46.31     68.06 o 
 -18   2   5    18173.93    18649.35    244.95 o 
 -16   2   5     1379.17     1577.10     81.53 o 
 -14   2   5      381.73      486.48     60.19 o 
 -12   2   5      536.88      606.02     53.19 o 
 -10   2   5    47382.22    46806.67    365.81 o 
  -8   2   5    61029.14    58513.81    440.17 o 
  -6   2   5   175535.03   171162.14   1152.67 o 
  -4   2   5    69257.33    68193.32    501.19 o 
  -2   2   5    68542.01    68050.45    482.56 o 
   0   2   5    64750.40    68137.79    471.88 o 
   2   2   5   101613.31   102491.60    670.44 o 
   4   2   5   152504.13   153069.73    992.76 o 
   6   2   5    37902.50    33791.08    243.92 o 
   8   2   5     1953.13     1765.46     56.38 o 
  10   2   5      551.59      736.53     50.94 o 
  12   2   5     7640.44     7777.58    135.75 o 
  14   2   5    32724.02    32505.89    312.09 o 
  16   2   5    24919.69    23605.86    269.46 o 
  18   2   5     5936.73     5449.95    150.21 o 
  20   2   5     2677.83     2584.79    255.83 o 
  22   2   5       69.36      -93.67    257.43 o 
  24   2   5     3057.89     2425.43    625.34 o 
  26   2   5     1089.37     1121.00   1091.93 o 
  28   2   5      458.65      294.26    411.19 o 
 -29   3   5      208.44     -111.03    236.73 o 
 -27   3   5     4083.35     3849.41    313.77 o 
 -25   3   5     9703.06     8982.09    415.32 o 
 -23   3   5      228.77      276.72    132.41 o 
 -21   3   5     3192.80     3172.66    173.56 o 
 -19   3   5      137.21      185.46     68.85 o 
 -17   3   5    30684.41    30714.27    346.46 o 
 -15   3   5   177856.08   175294.19   1218.66 o 
 -13   3   5   222937.64   217812.75   1432.17 o 
 -11   3   5    70448.50    69162.00    516.77 o 
  -9   3   5    34233.43    34509.96    295.39 o 
  -7   3   5   133747.47   134550.56    881.86 o 
  -5   3   5   171265.06   168284.58   1114.90 o 
  -3   3   5    37207.92    36367.64    262.87 o 
  -1   3   5     1155.49     1503.93     38.48 o 
   1   3   5   137825.33   137362.97    893.26 o 
   3   3   5   117018.16   117509.91    721.59 o 
   5   3   5    73676.41    72361.08    470.13 o 
   7   3   5    17424.68    17299.05    158.08 o 
   9   3   5    65402.56    64353.80    454.92 o 
  11   3   5   207236.91   204783.02   1342.66 o 
  13   3   5   148523.19   146421.17   1049.79 o 
  15   3   5     9006.98     8899.39    162.08 o 
  17   3   5    14002.08    13735.32    218.34 o 
  19   3   5      368.08      231.85    121.35 o 
  21   3   5     7857.48     8639.27   1039.02 o 
  23   3   5    18185.13    16769.55   1037.27 o 
  25   3   5     7972.61     7111.42    768.71 o 
  27   3   5      379.87      376.14    409.12 o 
 -28   4   5    24467.38    27666.43   1005.35 o 
 -26   4   5     4133.90     4901.09    402.14 o 
 -24   4   5     8354.26     8454.20    633.21 o 
 -22   4   5    19744.52    19533.08    557.67 o 
 -20   4   5     6014.29     5842.83    217.84 o 
 -18   4   5        4.84        9.44     58.74 o 
 -16   4   5     7593.33     7910.35    161.80 o 
 -14   4   5    54263.99    52538.63    462.06 o 
 -12   4   5   173887.67   172537.64   1179.25 o 
 -10   4   5   101689.77   102482.21    691.21 o 
  -8   4   5     2430.27     2581.80     70.94 o 
  -6   4   5    15949.19    16006.30    163.29 o 
  -4   4   5      318.98      477.11     36.35 o 
  -2   4   5    26459.31    25227.49    204.49 o 
   0   4   5     6691.97     6038.76     79.97 o 
   2   4   5     1378.71     1520.07     41.71 o 
   4   4   5    13620.62    12705.86    120.50 o 
   6   4   5     7647.96     8882.16    111.17 o 
   8   4   5   108644.62   110941.79    698.35 o 
  10   4   5   201784.86   195850.36   1224.93 o 
  12   4   5    55074.74    55043.45    442.39 o 
  14   4   5     2083.79     2245.59     89.91 o 
  16   4   5      192.22      162.36     59.54 o 
  18   4   5    22043.67    21388.26    367.15 o 
  20   4   5    27753.36    26408.47   1741.32 o 
  22   4   5     2581.56     1904.87    644.58 o 
  24   4   5    11522.38    13026.17    976.18 o 
  26   4   5    27044.69    28019.30   1482.96 o 
 -29   5   5     6291.52     7427.08    779.27 o 
 -27   5   5     1696.14     2155.07    330.25 o 
 -25   5   5       63.41       55.83    177.23 o 
 -23   5   5     2970.78     2788.37    315.21 o 
 -21   5   5    20897.39    21296.40    490.91 o 
 -19   5   5    24998.22    25074.01    423.74 o 
 -17   5   5     3712.21     3671.72    121.75 o 
 -15   5   5     8892.39     8753.81    166.40 o 
 -13   5   5    13909.28    14407.23    198.18 o 
 -11   5   5     6062.57     6196.46    117.38 o 
  -9   5   5     9223.07     9654.19    134.51 o 
  -7   5   5     7240.02     7363.15    104.89 o 
  -5   5   5    69608.73    70645.51    483.60 o 
  -3   5   5    50144.29    52461.23    370.52 o 
  -1   5   5     1256.59     1229.05     43.61 o 
   1   5   5    27198.79    27040.74    212.24 o 
   3   5   5    25324.62    25414.70    204.59 o 
   5   5   5     8810.19     9182.64    113.73 o 
   7   5   5     3051.30     2884.38     67.24 o 
   9   5   5     9683.37     9601.18    133.74 o 
  11   5   5    23424.70    23137.86    229.98 o 
  13   5   5     2280.28     2540.87     89.31 o 
  15   5   5     2154.49     2219.13     92.06 o 
  17   5   5     9476.69     8988.21    196.75 o 
  19   5   5    11986.52    13290.57    708.71 o 
  21   5   5     3419.42     2972.76    740.78 o 
  23   5   5     1716.90     2357.04    740.78 o 
  25   5   5     3808.95     4617.88    952.44 o 
  27   5   5     6093.99     7154.46    962.06 o 
 -28   6   5    23620.01    26005.90   1044.12 o 
 -26   6   5     3629.88     4304.95    447.14 o 
 -24   6   5    10008.21    10204.35    519.63 o 
 -22   6   5    45783.20    46819.75   1173.09 o 
 -20   6   5    23876.92    24487.89    524.85 o 
 -18   6   5      856.26      841.25     95.35 o 
 -16   6   5     3594.96     3368.70    131.11 o 
 -14   6   5    52280.62    51835.99    485.07 o 
 -12   6   5    77331.68    76827.84    623.97 o 
 -10   6   5    26859.74    25158.47    257.32 o 
  -8   6   5    10865.74    10922.08    145.97 o 
  -6   6   5    54789.55    54470.60    378.91 o 
  -4   6   5     5752.76     6079.48    104.69 o 
  -2   6   5    30201.75    31076.70    256.38 o 
   0   6   5     6597.31     6206.34     94.56 o 
   2   6   5     1223.76     1554.93     62.18 o 
   4   6   5    53327.07    54332.27    363.87 o 
   6   6   5     1467.83     1721.10     57.44 o 
   8   6   5   164719.67   166795.13   1056.95 o 
  10   6   5   270885.34   265383.31   1635.65 o 
  12   6   5    39320.45    38860.84    335.65 o 
  14   6   5      725.13      558.64     61.15 o 
  16   6   5      558.04      476.40     76.90 o 
  18   6   5    29512.64    29692.30    656.17 o 
  20   6   5    48008.76    50556.11   2636.04 o 
  22   6   5     5861.84     6060.96    971.68 o 
  24   6   5    14749.91    14854.16   1471.95 o 
  26   6   5    26612.79    26312.27   2020.32 o 
 -27   7   5    20299.17    22069.50    943.10 o 
 -25   7   5    23926.67    26004.22    988.76 o 
 -23   7   5    20133.71    20565.02    751.24 o 
 -21   7   5    24499.72    24487.40    772.11 o 
 -19   7   5    22966.46    23792.53    596.42 o 
 -17   7   5    25378.44    26758.56    367.88 o 
 -15   7   5    19688.46    20369.62    267.80 o 
 -13   7   5    12086.00    11776.42    182.19 o 
 -11   7   5     8598.43     8666.03    151.52 o 
  -9   7   5    10521.76    10768.40    158.50 o 
  -7   7   5     4717.08     5237.95     96.54 o 
  -5   7   5      531.05      520.78     41.51 o 
  -3   7   5      139.24      205.09     34.61 o 
  -1   7   5      477.90      603.11     41.13 o 
   1   7   5     2616.15     3221.10     69.75 o 
   3   7   5     1967.89     2125.11     60.22 o 
   5   7   5     9821.64    10553.67    134.12 o 
   7   7   5       18.13      -58.90     39.26 o 
   9   7   5     1236.37     1245.93     67.95 o 
  11   7   5    15784.33    15708.09    200.67 o 
  13   7   5    31038.03    32092.15    323.02 o 
  15   7   5    19592.08    20118.50    266.73 o 
  17   7   5    26010.18    26529.40    572.45 o 
  19   7   5    28571.52    29328.58   1359.48 o 
  21   7   5    28746.47    27074.22   2958.33 o 
  23   7   5    26294.00    27764.97   1972.22 o 
  25   7   5    15086.13    17066.89   1654.74 o 
 -26   8   5     1409.18     1146.82    369.15 o 
 -24   8   5    10280.10     9395.03    597.18 o 
 -22   8   5    36179.70    34424.19   1136.61 o 
 -20   8   5    12943.14    12493.63    479.68 o 
 -18   8   5     1441.59     1163.02    151.44 o 
 -16   8   5      143.27       67.60     73.56 o 
 -14   8   5     4449.92     4768.16    129.09 o 
 -12   8   5    16693.30    16401.81    222.38 o 
 -10   8   5     2387.08     2143.59     85.34 o 
  -8   8   5   142194.42   138759.25    942.16 o 
  -6   8   5   356685.91   360326.63   2251.64 o 
  -4   8   5   212177.47   214008.41   1375.43 o 
  -2   8   5    86245.67    87856.62    619.23 o 
   0   8   5    81632.72    82141.74    612.73 o 
   2   8   5   283082.66   291333.97   1807.25 o 
   4   8   5   302710.47   309163.34   1848.33 o 
   6   8   5    90929.05    89783.08    646.90 o 
   8   8   5     1186.93     1350.64     69.66 o 
  10   8   5    15376.76    15706.75    198.68 o 
  12   8   5     5134.57     5124.94    127.40 o 
  14   8   5     4098.61     3908.82    133.18 o 
  16   8   5     4880.79     5540.74    286.93 o 
  18   8   5    13400.32    13017.05    650.70 o 
  20   8   5    47929.21    49075.71   1921.70 o 
  22   8   5     6983.36     6540.96    754.28 o 
  24   8   5     8498.38     9851.47   1308.40 o 
 -27   9   5     1466.74     1096.75    452.17 o 
 -25   9   5      547.44      273.54    266.74 o 
 -23   9   5     5286.19     4522.20    745.91 o 
 -21   9   5    18663.64    18623.87    870.39 o 
 -19   9   5    16278.41    17452.92    560.28 o 
 -17   9   5      655.09      823.92    150.93 o 
 -15   9   5      739.00      586.84     96.85 o 
 -13   9   5      295.61      228.11     62.78 o 
 -11   9   5    22199.22    22866.30    273.08 o 
  -9   9   5    34831.37    34930.69    335.60 o 
  -7   9   5     9385.60     8926.31    145.04 o 
  -5   9   5       15.79        7.41     44.89 o 
  -3   9   5     3865.05     3747.64     92.22 o 
  -1   9   5     1601.99     1554.83     69.14 o 
   1   9   5    20455.04    20644.16    223.67 o 
   3   9   5      460.23      549.40     54.09 o 
   5   9   5    33704.46    33920.69    307.16 o 
   7   9   5    61164.48    62808.65    517.29 o 
   9   9   5    11620.42    11788.20    175.29 o 
  11   9   5      830.46      885.83     72.80 o 
  13   9   5     2151.70     1956.66    108.83 o 
  15   9   5     6957.53     6852.93    319.70 o 
  17   9   5    33436.54    36263.58   1129.31 o 
  19   9   5    24425.96    25390.40   1342.07 o 
  21   9   5     1834.47     2370.12    526.39 o 
  23   9   5      146.72      240.51    500.27 o 
 -26  10   5     3333.29     2876.55    548.37 o 
 -24  10   5     4473.26     3713.80    431.13 o 
 -22  10   5    26041.01    28511.29   1036.87 o 
 -20  10   5    16668.45    16364.93    841.20 o 
 -18  10   5     2307.87     2175.19    292.63 o 
 -16  10   5     4482.88     4372.88    229.33 o 
 -14  10   5    37090.85    36859.99    545.52 o 
 -12  10   5    53603.43    52615.89    515.89 o 
 -10  10   5    10940.27    10632.47    176.95 o 
  -8  10   5    11726.01    11040.64    170.99 o 
  -6  10   5    49670.90    48654.89    421.03 o 
  -4  10   5    23873.72    24576.21    260.05 o 
  -2  10   5    10440.46    10588.22    154.33 o 
   0  10   5    14555.06    14940.59    196.22 o 
   2  10   5    53052.91    52614.14    451.02 o 
   4  10   5    69733.77    69306.42    548.52 o 
   6  10   5    13853.09    13895.42    202.69 o 
   8  10   5    23329.57    23011.55    271.46 o 
  10  10   5    46120.92    45791.55    443.56 o 
  12  10   5    13657.53    14001.98    261.14 o 
  14  10   5     2900.38     2457.07    203.73 o 
  16  10   5    10631.17    11165.29    528.76 o 
  18  10   5    26338.55    25878.89   1924.11 o 
  20  10   5    18951.52    19659.22   1197.76 o 
  22  10   5     1385.62     1192.95    634.96 o 
  24  10   5     5442.18     4839.15   1048.64 o 
 -25  11   5      111.93     -115.45    336.72 o 
 -23  11   5     3507.80     3533.62    416.72 o 
 -21  11   5    27011.76    27190.82   1011.48 o 
 -19  11   5    29222.66    29986.08    939.22 o 
 -17  11   5     2709.52     2361.02    294.37 o 
 -15  11   5     9970.47     9940.77    407.37 o 
 -13  11   5     4836.26     5509.02    230.79 o 
 -11  11   5     2932.00     2968.87    128.63 o 
  -9  11   5    27879.57    28681.56    323.26 o 
  -7  11   5     1888.09     1982.73     88.99 o 
  -5  11   5     4404.23     4543.75    115.86 o 
  -3  11   5    22813.07    22689.61    271.87 o 
  -1  11   5     3945.19     3784.00    106.05 o 
   1  11   5    42948.82    41217.85    394.91 o 
   3  11   5    13691.31    13380.66    196.26 o 
   5  11   5     8533.97     8123.07    152.74 o 
   7  11   5    24108.08    24411.27    292.81 o 
   9  11   5     1328.64     1579.76    105.66 o 
  11  11   5     6258.79     6389.30    276.98 o 
  13  11   5     1970.24     1720.98    232.33 o 
  15  11   5    16345.27    15561.39    795.93 o 
  17  11   5    51244.70    52890.55   1653.45 o 
  19  11   5    21712.54    24149.93   1293.67 o 
  21  11   5     1683.32      336.72    529.13 o 
  23  11   5      403.23      394.44    577.23 o 
 -24  12   5     1001.92      827.37    394.44 o 
 -22  12   5     8251.44     7874.73   1064.57 o 
 -20  12   5    12475.35    12412.14    891.54 o 
 -18  12   5    19949.80    19978.08    794.01 o 
 -16  12   5    21819.26    20712.94    731.09 o 
 -14  12   5    44255.70    46212.77   1044.75 o 
 -12  12   5    52928.93    51708.70    805.26 o 
 -10  12   5    22881.74    24097.38    400.61 o 
  -8  12   5       69.22      -54.80     64.36 o 
  -6  12   5      662.72      548.87     71.49 o 
  -4  12   5    12878.01    12799.50    199.28 o 
  -2  12   5    27902.81    28165.93    304.79 o 
   0  12   5     6458.36     6598.03    147.44 o 
   2  12   5       43.53      -61.57     57.29 o 
   4  12   5       63.47       59.60     60.57 o 
   6  12   5     5458.37     5288.43    151.19 o 
   8  12   5    27291.15    26446.04    435.77 o 
  10  12   5    39174.86    38585.33    726.19 o 
  12  12   5    42786.98    43870.53   1123.70 o 
  14  12   5    28349.81    26146.43   1050.56 o 
  16  12   5    25749.48    25107.26   1062.68 o 
  18  12   5    15135.03    16285.18   1217.00 o 
  20  12   5     9865.83     7042.26   1106.37 o 
  22  12   5      804.31      923.57    711.92 o 
 -23  13   5     4262.09     4425.46    625.34 o 
 -21  13   5        8.20      117.22    526.50 o 
 -19  13   5     1352.20     1540.98    413.10 o 
 -17  13   5     7763.22     7841.84    607.97 o 
 -15  13   5    66575.36    67521.45   2545.32 o 
 -13  13   5    74658.55    74710.29   1506.16 o 
 -11  13   5    12425.62    12688.20    396.19 o 
  -9  13   5     2461.88     2269.33    158.69 o 
  -7  13   5    30034.97    29916.93    473.18 o 
  -5  13   5    81693.73    81398.67    852.07 o 
  -3  13   5    44356.40    43924.22    516.84 o 
  -1  13   5     3924.89     3801.73    140.68 o 
   1  13   5    60914.56    60858.89    644.40 o 
   3  13   5    58879.83    57413.04    711.59 o 
   5  13   5    12119.76    11432.21    317.31 o 
   7  13   5      894.53      829.19    136.96 o 
   9  13   5    17449.95    18018.66    621.69 o 
  11  13   5    83896.84    84638.42   2230.60 o 
  13  13   5    75580.98    75195.02   2080.09 o 
  15  13   5     4126.91     4112.85    495.81 o 
  17  13   5     2043.34     1366.12    634.96 o 
  19  13   5      163.70      307.86    529.13 o 
 -20  14   5      433.30       69.63    294.25 o 
 -18  14   5     1903.86     1297.83    311.44 o 
 -16  14   5     3042.91     2723.38    368.84 o 
 -14  14   5     2161.26     1740.74    281.80 o 
 -12  14   5      117.21       55.33    169.59 o 
 -10  14   5     2168.29     2050.56    250.90 o 
  -8  14   5     3900.28     4525.09    383.26 o 
  -6  14   5    10334.07    10332.29    308.88 o 
  -4  14   5    52353.89    52176.82    754.26 o 
  -2  14   5    71257.84    70207.94    862.75 o 
   0  14   5    47130.24    46475.97    676.76 o 
   2  14   5    31538.24    30803.93    576.16 o 
   4  14   5    21374.38    20568.79    542.36 o 
   6  14   5    12321.80    12615.47    529.92 o 
   8  14   5    10930.29    10323.05    556.01 o 
  10  14   5     5710.89     5743.63    537.23 o 
  12  14   5      813.23      814.68    312.36 o 
  14  14   5     8435.29     8799.78   1154.47 o 
  16  14   5     8151.14     7811.90   1115.99 o 
  18  14   5     2102.83     1683.60    683.06 o 
 -19  15   5    10722.86     9659.05    865.85 o 
 -17  15   5      465.74      783.18    309.74 o 
 -15  15   5    11669.90    10975.15    733.24 o 
 -13  15   5    15535.14    16060.30    663.77 o 
 -11  15   5      483.56      404.50    189.80 o 
  -9  15   5       66.51       73.29    164.57 o 
  -7  15   5     4723.67     4567.30    332.50 o 
  -5  15   5    22755.70    22354.71    794.52 o 
  -3  15   5    21296.71    21382.88    690.43 o 
  -1  15   5      999.06      914.10    230.00 o 
   1  15   5    38021.14    36595.00   1556.63 o 
   3  15   5    23213.06    21667.29    796.24 o 
   5  15   5      465.86      708.78    249.78 o 
   7  15   5       98.53       63.65    196.25 o 
   9  15   5     6640.97     5332.26    532.55 o 
  11  15   5    13952.02    13803.55    962.43 o 
  13  15   5     7251.67     8697.00   1144.85 o 
  15  15   5     2833.55     2318.56    779.27 o 
  17  15   5    19083.69    20809.30   1770.19 o 
 -18  16   5     5956.40     7167.33    760.03 o 
 -16  16   5     6649.73     6643.86    531.74 o 
 -14  16   5        2.42       71.23    234.00 o 
 -12  16   5     7468.99     7813.42    538.99 o 
 -10  16   5     9155.53     9136.35    612.38 o 
  -8  16   5     1117.03     1337.35    376.34 o 
  -6  16   5     1751.48     1625.85    357.88 o 
  -4  16   5    12879.49    12937.62    529.65 o 
  -2  16   5    32377.54    32810.74   1043.95 o 
   0  16   5    33299.92    34055.88   1064.10 o 
   2  16   5    10082.25     9761.79    676.25 o 
   4  16   5      707.42      655.20    245.18 o 
   6  16   5     5598.65     5850.24    583.48 o 
   8  16   5    13811.60    14517.01   1267.68 o 
  10  16   5     4383.60     5724.24   1000.54 o 
  12  16   5     1308.06      981.30    606.10 o 
  14  16   5     6374.89     4973.84   1019.78 o 
 -15  17   5      224.56     -134.69    336.72 o 
 -13  17   5      228.08     -179.44    227.47 o 
 -11  17   5     1528.81     1105.48    310.13 o 
  -9  17   5     1033.87      803.71    395.79 o 
  -7  17   5     1759.28     1293.20    294.15 o 
  -5  17   5    14628.72    14781.39    636.07 o 
  -3  17   5    12919.18    11469.95    567.78 o 
  -1  17   5      750.58      338.09    312.60 o 
   1  17   5    12388.31    12701.78   1373.54 o 
   3  17   5     8436.08     8335.77    636.90 o 
   5  17   5      358.92      725.09    307.14 o 
   7  17   5      525.51      364.93    349.11 o 
   9  17   5      109.59     -134.69    500.27 o 
  11  17   5     1643.93     1337.26    683.06 o 
  13  17   5        0.30     -702.30    509.89 o 
 -12  18   5       21.14     -221.27    307.86 o 
 -10  18   5     3278.74     3558.65    426.35 o 
  -8  18   5    29132.99    28727.17   1067.71 o 
  -6  18   5    45792.23    46487.16   1416.72 o 
  -4  18   5     9854.97     8738.80    595.59 o 
  -2  18   5       38.11     -419.15    299.09 o 
   0  18   5     2282.38     2716.44    564.14 o 
   2  18   5    29451.76    28553.86   2029.94 o 
   4  18   5    44318.00    42805.59   3333.53 o 
   6  18   5    17174.13    17241.52   1654.74 o 
   8  18   5      140.99      169.91    390.76 o 
  10  18   5        9.92       38.48    557.99 o 
  -9  19   5    10163.82     9447.40    856.23 o 
  -7  19   5    20569.96    21299.95   1318.02 o 
  -5  19   5    19209.17    19891.63   1630.69 o 
  -3  19   5     8547.33     8858.02   1431.44 o 
  -1  19   5      218.75     -568.67    418.49 o 
   1  19   5     2493.76     2622.63    578.12 o 
   3  19   5    12727.79    14045.39   1269.92 o 
   5  19   5    16725.41    16672.45   1625.88 o 
 -30   0   6     6657.73     6392.43   1106.37 o 
 -28   0   6     2914.30     2968.33    372.21 o 
 -26   0   6      429.19       42.38    200.62 o 
 -24   0   6    18887.54    18933.33    787.34 o 
 -22   0   6   117265.38   120880.91   2087.36 o 
 -20   0   6   185821.50   180784.84   2181.10 o 
 -18   0   6    97617.71    99729.44   1052.94 o 
 -16   0   6    39987.00    37972.60    504.41 o 
 -14   0   6    17365.23    17977.20    318.72 o 
 -12   0   6    68975.20    68493.01    774.95 o 
 -10   0   6    52851.55    49514.32    569.54 o 
  -8   0   6     2255.26     2164.93     88.28 o 
  -6   0   6    16718.26    13992.31    207.05 o 
  -4   0   6    61007.07    58450.06    602.82 o 
  -2   0   6     2832.22     3400.17    173.64 o 
   0   0   6    82585.77    84574.45   3078.58 o 
   2   0   6    83027.91    82402.53    978.10 o 
   4   0   6      580.12      447.57     45.18 o 
   6   0   6    47874.02    47274.10    496.03 o 
   8   0   6     6739.27     7552.03    135.41 o 
  10   0   6    54660.75    53992.04    560.89 o 
  12   0   6   126868.45   119104.35   1080.88 o 
  14   0   6     3938.03     4423.50    153.51 o 
  16   0   6    51489.84    49945.08    618.48 o 
  18   0   6    54535.65    54426.66    919.95 o 
  20   0   6     4655.55     4980.44    454.03 o 
  22   0   6     2893.23     2164.63    673.44 o 
  24   0   6    25283.29    26418.09   1904.87 o 
  26   0   6   109168.21   105903.26   4752.56 o 
  28   0   6    98570.11   104008.01   4839.15 o 
 -29   1   6      819.30      609.29    277.08 o 
 -27   1   6      216.75        5.68    188.58 o 
 -25   1   6     1481.68     1266.41    194.96 o 
 -23   1   6     7646.13     7497.81    305.83 o 
 -21   1   6     1933.10     1608.50    136.14 o 
 -19   1   6     1485.95     1279.94     99.93 o 
 -17   1   6      274.23      336.68     60.98 o 
 -15   1   6      576.59      643.95     60.15 o 
 -13   1   6      180.59      196.88     48.74 o 
 -11   1   6      709.80      837.36     52.16 o 
  -9   1   6      437.75      487.20     48.16 o 
  -7   1   6    10832.89    11308.89    137.50 o 
  -5   1   6    66984.30    67246.31    477.26 o 
  -3   1   6   102735.99   106444.25    852.96 o 
  -1   1   6    28628.60    27795.44    342.11 o 
   1   1   6    90016.69    89270.66    801.91 o 
   3   1   6   164567.50   167975.48   1361.34 o 
   5   1   6   155617.03   157285.64   1108.37 o 
   7   1   6     2172.93     2305.15     64.85 o 
   9   1   6    23549.78    23620.54    211.39 o 
  11   1   6    23331.45    23056.17    216.45 o 
  13   1   6    35843.16    35275.67    312.24 o 
  15   1   6    23431.55    23094.21    248.72 o 
  17   1   6     5363.20     5408.03    146.14 o 
  19   1   6      809.90      764.42    139.01 o 
  21   1   6     1752.07     1449.42    417.33 o 
  23   1   6     3272.54     2157.23    486.36 o 
  25   1   6     2573.46     2741.06    562.67 o 
  27   1   6       63.71      453.62    446.51 o 
 -30   2   6       79.54      -23.64    232.75 o 
 -28   2   6     5425.65     5993.79    432.18 o 
 -26   2   6     5920.33     6327.80    569.99 o 
 -24   2   6     1357.60     1100.99    320.77 o 
 -22   2   6    30438.05    31309.78    602.15 o 
 -20   2   6    28702.69    27529.89    416.96 o 
 -18   2   6     5189.24     4789.83    134.31 o 
 -16   2   6    20710.08    21258.16    267.73 o 
 -14   2   6    29395.77    30609.69    298.63 o 
 -12   2   6      345.95      434.27     50.50 o 
 -10   2   6      102.79      204.38     39.56 o 
  -8   2   6    28322.20    28843.78    254.93 o 
  -6   2   6   196303.98   190960.38   1304.50 o 
  -4   2   6   266991.75   268097.44   1798.89 o 
  -2   2   6    12006.30    11103.46    106.93 o 
   0   2   6    61281.91    67200.45    523.85 o 
   2   2   6    56962.30    59515.82    463.38 o 
   4   2   6    19466.56    19687.71    170.89 o 
   6   2   6    38425.31    38654.96    302.53 o 
   8   2   6      844.39     1121.76     52.88 o 
  10   2   6   166499.81   164438.14   1083.17 o 
  12   2   6   251765.94   247244.97   1569.64 o 
  14   2   6    57360.36    57923.65    463.77 o 
  16   2   6        3.07       45.31     52.84 o 
  18   2   6     6049.43     5604.56    199.61 o 
  20   2   6      877.50      620.35    208.19 o 
  22   2   6     7613.36     7250.45    710.87 o 
  24   2   6      307.53      549.10    360.35 o 
  26   2   6    13776.79    14123.00   1491.19 o 
  28   2   6    17179.86    16168.78   1688.41 o 
 -29   3   6     9237.92     9022.99    528.74 o 
 -27   3   6     2243.92     2282.49    302.06 o 
 -25   3   6       37.23     -118.62    167.56 o 
 -23   3   6     2890.18     3024.01    248.18 o 
 -21   3   6     1116.16      749.06    123.54 o 
 -19   3   6       45.12       -8.25     73.64 o 
 -17   3   6      172.23      104.61     55.37 o 
 -15   3   6     7103.24     6823.52    137.98 o 
 -13   3   6    29491.56    28059.00    283.53 o 
 -11   3   6    27490.61    26956.50    264.65 o 
  -9   3   6     1876.86     2478.88     69.66 o 
  -7   3   6     5985.41     4791.27     90.95 o 
  -5   3   6     3334.86     3779.13     69.44 o 
  -3   3   6    34591.97    36666.59    276.29 o 
  -1   3   6      807.50     1073.58     45.51 o 
   1   3   6    95479.47    94161.09    648.05 o 
   3   3   6   241988.05   252485.97   1547.51 o 
   5   3   6   183520.16   191375.56   1240.69 o 
   7   3   6    12519.01    13318.12    132.34 o 
   9   3   6     5892.32     5910.20     95.51 o 
  11   3   6     2151.28     1730.86     71.86 o 
  13   3   6    36457.80    35869.99    322.88 o 
  15   3   6    29668.77    30272.02    317.49 o 
  17   3   6      482.26      330.33     73.70 o 
  19   3   6    23413.61    24284.35    589.54 o 
  21   3   6    12054.54    11029.64    823.05 o 
  23   3   6     2187.71     2354.58    499.14 o 
  25   3   6     3330.99     3588.15    678.25 o 
  27   3   6        4.22     -373.17    362.91 o 
 -28   4   6     4297.45     4146.39    382.89 o 
 -26   4   6    10297.18    10656.64    928.98 o 
 -24   4   6     4727.35     4848.38    415.31 o 
 -22   4   6     2075.58     2214.03    208.16 o 
 -20   4   6     3619.57     3862.63    197.14 o 
 -18   4   6        2.44      -67.40     62.46 o 
 -16   4   6    12884.09    12812.55    193.82 o 
 -14   4   6    33374.06    33446.64    324.29 o 
 -12   4   6     5848.10     5929.35    119.17 o 
 -10   4   6     9542.92     9849.25    141.69 o 
  -8   4   6    73102.63    70556.09    508.06 o 
  -6   4   6   268895.13   273017.59   1789.38 o 
  -4   4   6   230479.95   240481.02   1572.13 o 
  -2   4   6   103814.24   109313.70    743.66 o 
   0   4   6    20569.26    21553.26    177.92 o 
   2   4   6     1460.39     1733.48     48.39 o 
   4   4   6     8071.76     8680.26    107.68 o 
   6   4   6      288.94      306.79     32.98 o 
   8   4   6    21729.30    21420.59    195.53 o 
  10   4   6   130398.38   128593.55    812.38 o 
  12   4   6   134554.58   134431.97    888.55 o 
  14   4   6    18488.78    18860.04    230.00 o 
  16   4   6     2501.40     2809.11    114.05 o 
  18   4   6    11390.25    11183.46    324.26 o 
  20   4   6    37959.08    36585.36   1268.56 o 
  22   4   6    14466.77    16989.93   1452.71 o 
  24   4   6     2793.70     3309.03    593.82 o 
  26   4   6      900.56      863.04    465.06 o 
  28   4   6     1381.17      710.23   1082.31 o 
 -29   5   6    46386.45    50138.07   1504.30 o 
 -27   5   6    31318.31    32580.77   1642.70 o 
 -25   5   6     3613.14     3900.26    346.12 o 
 -23   5   6     1465.59     1537.03    251.90 o 
 -21   5   6      129.19       70.98    119.53 o 
 -19   5   6     6321.23     6074.93    214.34 o 
 -17   5   6      360.36      379.17     68.10 o 
 -15   5   6    23284.51    24124.20    278.47 o 
 -13   5   6   118722.23   117833.79    852.44 o 
 -11   5   6   115618.25   115783.30    816.30 o 
  -9   5   6    46148.82    47176.27    379.67 o 
  -7   5   6     8319.47     8989.50    123.28 o 
  -5   5   6    87298.52    89717.63    631.49 o 
  -3   5   6   134880.45   133918.28    883.15 o 
  -1   5   6    84052.89    85274.76    605.21 o 
   1   5   6     1543.03     1424.39     52.09 o 
   3   5   6    22646.38    23814.54    212.42 o 
   5   5   6     7082.50     7980.58    102.15 o 
   7   5   6    75336.38    77649.38    539.12 o 
   9   5   6   168991.64   172190.56   1071.09 o 
  11   5   6    31216.62    32626.50    284.27 o 
  13   5   6      484.67      531.51     59.70 o 
  15   5   6      929.09      804.17     71.21 o 
  17   5   6    50832.02    50581.38    710.46 o 
  19   5   6   101572.31    99066.04   2456.63 o 
  21   5   6    50492.42    46034.43   2539.83 o 
  23   5   6     2199.76     1847.15    683.06 o 
  25   5   6     1041.28     1268.07    707.11 o 
  27   5   6       84.30      453.39    450.33 o 
 -28   6   6     3858.56     3335.36    412.79 o 
 -26   6   6    11126.40    11566.28    558.10 o 
 -24   6   6    20828.44    22198.70    746.20 o 
 -22   6   6    57965.80    59213.00   1307.60 o 
 -20   6   6    66957.21    66823.30   1003.37 o 
 -18   6   6    39052.26    39510.57    549.68 o 
 -16   6   6    22965.89    24054.05    294.81 o 
 -14   6   6    24634.97    24779.62    287.32 o 
 -12   6   6    49409.70    47859.34    417.44 o 
 -10   6   6    24851.57    24164.42    247.69 o 
  -8   6   6     5317.73     5310.07    103.79 o 
  -6   6   6     8765.25     8770.73    115.64 o 
  -4   6   6    28546.15    30733.31    251.98 o 
  -2   6   6     9126.01     9767.12    116.27 o 
   0   6   6       97.42       72.95     28.83 o 
   2   6   6      116.03      325.03     37.25 o 
   4   6   6    13091.93    13897.28    148.09 o 
   6   6   6      776.91      698.23     48.12 o 
   8   6   6     5673.13     5625.08    105.11 o 
  10   6   6     2763.39     2406.51     80.20 o 
  12   6   6      132.42      142.30     47.81 o 
  14   6   6       60.44      -14.41     50.53 o 
  16   6   6      983.38     1258.53    121.05 o 
  18   6   6     9523.85    10528.43    571.54 o 
  20   6   6    14191.20    10457.56   1154.47 o 
  22   6   6    11558.83    10669.21   1221.81 o 
  24   6   6    18237.06    17259.31   1568.15 o 
  26   6   6    21875.69    20924.74   1808.67 o 
 -27   7   6    11654.70    11941.09    661.22 o 
 -25   7   6      116.68      -39.92    207.95 o 
 -23   7   6     8671.13     9442.36    633.27 o 
 -21   7   6      630.87      549.00    297.21 o 
 -19   7   6     8987.45     9099.17    355.64 o 
 -17   7   6      306.28      125.31     85.42 o 
 -15   7   6    32577.20    34290.80    375.44 o 
 -13   7   6   105801.66   105200.25    825.64 o 
 -11   7   6    50554.19    50528.65    421.22 o 
  -9   7   6     5603.66     5598.74    104.17 o 
  -7   7   6    78965.29    77296.75    544.15 o 
  -5   7   6    13956.93    14186.47    159.23 o 
  -3   7   6     3319.01     3211.24     76.63 o 
  -1   7   6       17.98      -44.01     42.50 o 
   1   7   6   119815.63   121748.77    786.70 o 
   3   7   6   293612.94   300732.72   1788.87 o 
   5   7   6   171413.42   175876.50   1071.28 o 
   7   7   6     3921.03     4146.04     87.37 o 
   9   7   6     6909.08     6876.49    114.97 o 
  11   7   6       57.15       98.05     46.34 o 
  13   7   6    12244.69    12074.68    185.01 o 
  15   7   6     8613.03     8517.40    225.38 o 
  17   7   6    11920.92    12108.20    434.98 o 
  19   7   6    68893.02    69493.41   2346.84 o 
  21   7   6    33469.30    36372.64   2001.08 o 
  23   7   6       27.94      199.15    361.62 o 
  25   7   6     4392.36     4435.08    971.68 o 
  27   7   6      451.80     -134.69    586.85 o 
 -26   8   6     4684.57     3925.53    407.92 o 
 -24   8   6     2597.04     2562.81    347.25 o 
 -22   8   6     1287.51      808.68    296.92 o 
 -20   8   6     1675.70     1405.85    214.97 o 
 -18   8   6     4955.95     4641.54    222.39 o 
 -16   8   6    11228.97    11060.93    253.61 o 
 -14   8   6     5164.93     5325.24    144.42 o 
 -12   8   6     3030.00     2660.81    100.72 o 
 -10   8   6     2617.83     2800.54     82.38 o 
  -8   8   6       32.71       -1.95     37.71 o 
  -6   8   6      518.28      425.45     52.37 o 
  -4   8   6      912.02      951.50     55.16 o 
  -2   8   6     1156.49     1462.95     62.26 o 
   0   8   6    16165.26    16070.86    176.41 o 
   2   8   6     4106.66     3876.27     86.14 o 
   4   8   6    11461.75    11843.27    145.38 o 
   6   8   6    39207.00    38197.68    320.68 o 
   8   8   6     3651.89     3390.79     90.95 o 
  10   8   6     1328.54     1343.61     71.59 o 
  12   8   6     7515.17     7343.53    147.19 o 
  14   8   6       72.88       21.39     77.95 o 
  16   8   6     3211.91     3014.80    226.17 o 
  18   8   6      404.50     -152.70    237.81 o 
  20   8   6     3275.44     3608.34    584.56 o 
  22   8   6     7088.85     6219.16    723.90 o 
  24   8   6     3899.72     4011.78    913.95 o 
  26   8   6      331.48     -192.41    567.61 o 
 -25   9   6       15.41     -183.39    200.02 o 
 -23   9   6     7421.46     6230.03    475.95 o 
 -21   9   6     1016.63     1029.75    283.37 o 
 -19   9   6     6975.11     7092.80    480.78 o 
 -17   9   6     3779.71     4216.52    224.16 o 
 -15   9   6    19488.48    18420.87    356.32 o 
 -13   9   6    59629.59    63056.86    570.24 o 
 -11   9   6    30994.14    31655.83    315.38 o 
  -9   9   6      393.29      468.29     54.20 o 
  -7   9   6    22361.62    22845.21    233.46 o 
  -5   9   6    20140.88    20093.73    212.75 o 
  -3   9   6     7153.19     7577.88    135.82 o 
  -1   9   6    37292.73    37577.89    326.83 o 
   1   9   6   192957.09   194972.13   1231.18 o 
   3   9   6   310067.13   315141.50   1920.31 o 
   5   9   6   179620.33   186198.72   1146.45 o 
   7   9   6    30883.53    31416.91    296.75 o 
   9   9   6     7852.29     8521.09    151.28 o 
  11   9   6    27264.55    27615.54    325.93 o 
  13   9   6    32191.09    32184.47    447.36 o 
  15   9   6     2560.78     2882.31    208.75 o 
  17   9   6     6469.08     5943.18    432.38 o 
  19   9   6    37369.62    37856.80   1272.15 o 
  21   9   6    14841.68    15804.00   1043.81 o 
  23   9   6       18.33     -211.65    481.03 o 
  25   9   6     2335.38     2203.11    856.23 o 
 -26  10   6       29.06     -197.81    236.91 o 
 -24  10   6     7024.92     7262.57    509.74 o 
 -22  10   6    30703.20    32121.91   1077.20 o 
 -20  10   6    57904.30    59049.53   1779.69 o 
 -18  10   6    31676.58    31386.71    874.93 o 
 -16  10   6     1927.73     2036.09    180.55 o 
 -14  10   6     4248.58     4491.20    188.59 o 
 -12  10   6    26465.72    26472.21    325.54 o 
 -10  10   6    48196.88    48846.53    443.43 o 
  -8  10   6    18472.77    18923.96    226.74 o 
  -6  10   6      885.95      884.28     62.26 o 
  -4  10   6      274.99      234.16     47.31 o 
  -2  10   6    22415.85    22314.12    233.94 o 
   0  10   6    75176.88    75738.98    558.05 o 
   2  10   6    13274.66    13463.27    181.83 o 
   4  10   6    12262.15    11914.06    161.41 o 
   6  10   6    31570.19    31831.55    305.72 o 
   8  10   6     8940.38     9120.60    163.63 o 
  10  10   6      596.71      545.01     77.74 o 
  12  10   6      702.27      555.25    104.27 o 
  14  10   6    14586.14    13872.14    432.68 o 
  16  10   6    45152.14    44938.87   1139.70 o 
  18  10   6    34207.73    33693.28   1086.54 o 
  20  10   6     3327.29     4074.42    803.32 o 
  22  10   6       89.90      336.72    509.89 o 
  24  10   6     5623.74     6176.41   1144.85 o 
 -25  11   6     5589.93     6538.49    510.82 o 
 -23  11   6      313.85      415.75    258.99 o 
 -21  11   6      635.47      468.41    338.58 o 
 -19  11   6      586.31      613.55    222.73 o 
 -17  11   6     1943.99     1596.38    231.03 o 
 -15  11   6    36482.05    36040.36    703.09 o 
 -13  11   6   100865.96   101924.48   1178.31 o 
 -11  11   6    90726.85    91419.44    850.22 o 
  -9  11   6     4918.69     4918.95    136.47 o 
  -7  11   6      446.44      415.99     63.17 o 
  -5  11   6    11361.11    11727.42    179.15 o 
  -3  11   6    40426.77    40489.27    363.58 o 
  -1  11   6    11793.82    11385.59    171.81 o 
   1  11   6     2040.52     1870.39     87.68 o 
   3  11   6     2415.78     2461.42     91.70 o 
   5  11   6      805.64      826.97     71.69 o 
   7  11   6     2550.65     2958.83    111.17 o 
   9  11   6    11838.15    11836.54    248.03 o 
  11  11   6    10673.67    10602.82    299.85 o 
  13  11   6     7354.72     7540.94    355.32 o 
  15  11   6    12433.74    12985.08    554.10 o 
  17  11   6    44213.73    45645.46   1241.42 o 
  19  11   6    45909.89    47562.76   1918.24 o 
  21  11   6    20885.24    19856.86   1722.08 o 
  23  11   6     4745.65     5137.39   1077.50 o 
 -24  12   6      837.29      579.90    283.50 o 
 -22  12   6     5477.84     5193.53    607.34 o 
 -20  12   6    10048.48     9492.55    576.66 o 
 -18  12   6      226.90     -197.37    200.26 o 
 -16  12   6    18342.98    18374.11    664.00 o 
 -14  12   6    18534.18    19607.28    515.66 o 
 -12  12   6      242.34      -49.84     98.26 o 
 -10  12   6    10604.80    10132.40    246.54 o 
  -8  12   6     3192.66     2957.17    126.92 o 
  -6  12   6    44714.10    44572.36    469.18 o 
  -4  12   6    54370.83    55728.39    501.80 o 
  -2  12   6     8004.56     8171.84    155.03 o 
   0  12   6     4545.82     4754.60    123.37 o 
   2  12   6     3619.33     3635.21    127.50 o 
   4  12   6     7332.42     7177.18    170.62 o 
   6  12   6    14249.45    14708.67    268.71 o 
   8  12   6     1448.09     1407.51    138.43 o 
  10  12   6    44464.20    44330.98    855.80 o 
  12  12   6    54365.78    57166.44   1207.86 o 
  14  12   6     7000.31     7076.81    421.91 o 
  16  12   6     3381.98     3373.35    475.42 o 
  18  12   6        3.44      275.79    354.77 o 
  20  12   6     5422.92     5320.18   1029.40 o 
  22  12   6     9495.01    11967.99   1443.09 o 
 -21  13   6       15.83      123.82    226.04 o 
 -19  13   6      396.03       94.08    216.72 o 
 -17  13   6     2975.12     3083.93    352.92 o 
 -15  13   6    12821.46    13136.63    467.30 o 
 -13  13   6    21674.33    21945.25    560.17 o 
 -11  13   6    22578.94    22851.74    459.73 o 
  -9  13   6    18508.96    18402.53    371.74 o 
  -7  13   6     9231.72     9602.13    290.77 o 
  -5  13   6       56.52      143.41     79.86 o 
  -3  13   6      827.87      785.73     88.26 o 
  -1  13   6     6096.94     6140.53    165.90 o 
   1  13   6     8140.55     7853.51    205.72 o 
   3  13   6     3194.69     3426.23    172.25 o 
   5  13   6     1463.67     1339.82    144.15 o 
   7  13   6     2358.36     2216.04    211.77 o 
   9  13   6     1470.39     1668.87    219.92 o 
  11  13   6      173.67      -76.87    193.02 o 
  13  13   6     6868.04     6524.24    504.07 o 
  15  13   6    14134.52    13043.38    938.78 o 
  17  13   6    10938.66    10370.98   1231.43 o 
  19  13   6    10475.02    12747.26   1414.22 o 
  21  13   6     7761.41     8215.97   1241.05 o 
 -20  14   6     5489.83     5734.33    691.50 o 
 -18  14   6      240.75       98.80    220.56 o 
 -16  14   6    19241.98    18583.38    776.06 o 
 -14  14   6    23744.27    24404.43    800.77 o 
 -12  14   6     1474.17     1597.78    193.57 o 
 -10  14   6      184.19      -39.26    119.84 o 
  -8  14   6    13025.20    12157.86    359.72 o 
  -6  14   6    84212.95    83787.09   1107.73 o 
  -4  14   6   112675.69   113087.39   1233.26 o 
  -2  14   6    31209.89    30973.56    492.11 o 
   0  14   6      243.56      -80.34     99.72 o 
   2  14   6      456.02      323.18    123.78 o 
   4  14   6      143.57     -158.52    118.95 o 
   6  14   6      494.99      386.75    147.99 o 
   8  14   6     8226.80     7655.01    472.67 o 
  10  14   6    53040.41    54072.58   1524.65 o 
  12  14   6    67282.76    68481.83   1574.76 o 
  14  14   6    15202.80    16582.20   1043.81 o 
  16  14   6        6.39     -442.55    423.31 o 
  18  14   6      332.25      413.68    529.13 o 
  20  14   6     7833.89     9149.16   1308.40 o 
 -19  15   6     1349.03     1225.49    314.29 o 
 -17  15   6     4272.78     4550.78    428.41 o 
 -15  15   6      437.48      174.78    226.09 o 
 -13  15   6     1360.88     1363.04    256.66 o 
 -11  15   6     1004.91      820.67    210.55 o 
  -9  15   6      499.34      304.85    173.26 o 
  -7  15   6      133.91       24.59    119.02 o 
  -5  15   6    13061.04    12751.26    398.55 o 
  -3  15   6    48342.03    47776.95    868.02 o 
  -1  15   6    48393.37    46946.68    858.55 o 
   1  15   6    35583.49    34590.35    780.84 o 
   3  15   6    38445.26    37896.09   1003.49 o 
   5  15   6    47242.22    47890.98   1074.79 o 
   7  15   6    60870.10    62253.98   1312.42 o 
   9  15   6    44118.23    43679.07   1926.00 o 
  11  15   6     8922.15     9461.97    815.57 o 
  13  15   6       32.08       86.59    481.03 o 
  15  15   6      151.32      240.51    519.51 o 
  17  15   6      102.53       57.72    538.75 o 
 -16  16   6     2103.35     2095.05    518.75 o 
 -14  16   6     2982.72     2674.33    351.87 o 
 -12  16   6    12558.64    12479.98    654.84 o 
 -10  16   6    13293.32    12841.88   1042.85 o 
  -8  16   6      105.15     -167.21    176.96 o 
  -6  16   6    11639.88    11456.69    382.24 o 
  -4  16   6    26884.51    25698.22    761.07 o 
  -2  16   6     7509.19     7642.77    377.90 o 
   0  16   6     2915.00     2826.96    230.79 o 
   2  16   6     3352.86     2592.35    304.37 o 
   4  16   6      579.93      376.30    249.06 o 
   6  16   6     2068.27     1820.58    321.76 o 
   8  16   6     1465.30     1549.98    357.42 o 
  10  16   6    13866.80    12599.61    952.10 o 
  12  16   6    13775.90    14536.68   1462.33 o 
  14  16   6     1110.63      683.06    548.37 o 
  16  16   6     5520.42     4608.25   1019.78 o 
 -15  17   6      136.20      -63.21    236.36 o 
 -13  17   6     1500.08     1085.74    342.08 o 
 -11  17   6      147.34      -41.45    212.83 o 
  -9  17   6     9044.58     9081.13    556.93 o 
  -7  17   6    16679.66    16693.35    725.36 o 
  -5  17   6     1989.21     1738.78    272.41 o 
  -3  17   6     3191.34     2772.05    311.33 o 
  -1  17   6     2772.80     2511.45    300.76 o 
   1  17   6     2188.18     2208.40    402.73 o 
   3  17   6    12331.72    11867.37   1030.71 o 
   5  17   6     3731.22     3913.70    560.54 o 
   7  17   6     1552.97     1292.29    429.95 o 
   9  17   6     1956.15     1664.36    663.82 o 
  11  17   6     1861.67     2789.97    808.13 o 
  13  17   6    11240.21     9889.95   1318.02 o 
 -12  18   6     1184.95      540.11    266.41 o 
 -10  18   6     1665.51      993.29    284.45 o 
  -8  18   6     2445.80     1949.99    771.68 o 
  -6  18   6    20905.76    22407.56    954.95 o 
  -4  18   6    24900.12    26013.91    956.24 o 
  -2  18   6    11293.79    10656.40    597.86 o 
   0  18   6     2322.19     1797.53    490.16 o 
   2  18   6      869.72      825.90    399.81 o 
   4  18   6       76.13     -189.88    316.68 o 
   6  18   6      402.62      300.42    373.41 o 
   8  18   6     4651.39     3338.74    634.72 o 
  10  18   6    11755.65    10294.01   1356.50 o 
  -7  19   6    29881.90    31759.57   1103.66 o 
  -5  19   6     9358.42     8117.97    722.94 o 
  -3  19   6       28.83      -16.13    236.04 o 
  -1  19   6       99.06      -85.24    229.04 o 
   1  19   6    10072.38     9555.47    597.60 o 
   3  19   6    30520.30    29589.24   1516.97 o 
   5  19   6    17230.13    18111.40   2198.30 o 
   7  19   6      506.38      131.97    447.36 o 
 -29   1   7     6961.65     7713.40    589.66 o 
 -27   1   7    23784.80    23558.69   1041.46 o 
 -25   1   7     4067.28     3967.74    417.68 o 
 -23   1   7    12993.57    12505.04    396.91 o 
 -21   1   7    76213.62    77253.05    987.55 o 
 -19   1   7    57311.62    57656.12    652.30 o 
 -17   1   7    39082.59    39277.23    414.91 o 
 -15   1   7    38963.15    38195.04    373.38 o 
 -13   1   7   195704.23   190921.11   1338.72 o 
 -11   1   7   231473.17   224965.78   1648.75 o 
  -9   1   7    91666.25    92756.05    706.92 o 
  -7   1   7       18.92      131.43     32.78 o 
  -5   1   7    34991.39    34273.54    269.23 o 
  -3   1   7     6377.15     6771.07     99.65 o 
  -1   1   7    31575.63    33879.52    737.58 o 
   1   1   7    10541.53    12159.09    182.76 o 
   3   1   7   129005.56   135447.48   1045.95 o 
   5   1   7   185736.20   195732.45   1423.47 o 
   7   1   7    41616.12    42026.71    327.46 o 
   9   1   7    41999.55    43237.21    362.34 o 
  11   1   7    88719.38    88608.10    582.89 o 
  13   1   7    10933.84    11007.50    147.60 o 
  15   1   7     7012.88     7356.13    132.03 o 
  17   1   7     1907.72     2059.43    120.52 o 
  19   1   7    18785.67    18804.73    504.72 o 
  21   1   7    28722.73    28047.19   1288.79 o 
  23   1   7     1421.81     1018.43    399.25 o 
  25   1   7    23911.27    24078.83   1977.03 o 
  27   1   7    44996.97    48552.90   2030.55 o 
 -28   2   7      610.23      142.92    277.46 o 
 -26   2   7     3229.04     3319.06    431.86 o 
 -24   2   7    16424.18    15497.63    593.65 o 
 -22   2   7    11384.73    11409.15    375.08 o 
 -20   2   7      913.83      581.49    112.14 o 
 -18   2   7     3155.61     2859.22    127.50 o 
 -16   2   7     1128.94      972.26     73.95 o 
 -14   2   7     5145.00     5249.64    119.23 o 
 -12   2   7     6940.73     7147.52    137.04 o 
 -10   2   7      264.12      368.33     47.32 o 
  -8   2   7    11174.02    11648.02    141.29 o 
  -6   2   7    17562.19    17913.01    165.66 o 
  -4   2   7      868.11      859.67     44.64 o 
  -2   2   7     9734.79    10749.98    150.84 o 
   0   2   7    56183.59    56952.89    556.10 o 
   2   2   7   307857.28   316601.94   2401.52 o 
   4   2   7   230998.03   236849.73   1599.95 o 
   6   2   7    98471.59    97991.95    680.61 o 
   8   2   7    33760.18    33255.16    278.34 o 
  10   2   7   111117.17   111024.14    778.37 o 
  12   2   7   145609.00   143070.13    911.52 o 
  14   2   7    94586.37    94593.57    646.78 o 
  16   2   7    23942.49    23862.58    291.41 o 
  18   2   7      107.96      133.23     91.22 o 
  20   2   7      224.80      -31.25    188.38 o 
  22   2   7     3472.01     2305.98   1221.81 o 
  24   2   7     6970.84     6093.88    971.68 o 
  26   2   7      156.52     -459.19    306.12 o 
  28   2   7     1612.02     1757.97    567.27 o 
 -29   3   7    17730.25    20119.30   1123.39 o 
 -27   3   7    31950.99    33175.22   1284.53 o 
 -25   3   7    15490.25    16423.46    587.05 o 
 -23   3   7       32.99        6.70    120.08 o 
 -21   3   7     2591.75     2638.11    165.32 o 
 -19   3   7       85.42      -22.68     83.40 o 
 -17   3   7     5308.90     5089.41    159.76 o 
 -15   3   7    26814.83    26870.76    288.78 o 
 -13   3   7     2172.73     2060.50     82.71 o 
 -11   3   7     8679.81     8504.80    129.70 o 
  -9   3   7     7835.51     7929.56    121.17 o 
  -7   3   7   159717.55   160043.28   1056.58 o 
  -5   3   7   381759.88   389033.44   2496.35 o 
  -3   3   7   150210.16   155370.55   1046.64 o 
  -1   3   7    80042.84    80869.76    591.88 o 
   1   3   7    24620.66    24547.55    209.75 o 
   3   3   7   134318.23   137435.05    934.20 o 
   5   3   7   146331.00   150821.81   1014.21 o 
   7   3   7    29093.69    29939.92    261.04 o 
   9   3   7    17897.62    16983.33    184.82 o 
  11   3   7    97548.64    97318.77    680.14 o 
  13   3   7    52210.63    52652.28    429.45 o 
  15   3   7     6747.62     6837.70    143.01 o 
  17   3   7    20223.33    19852.36    349.12 o 
  19   3   7    51486.37    51709.93    927.14 o 
  21   3   7    64096.41    59674.69   2088.45 o 
  23   3   7    22804.57    21658.78   1186.72 o 
  25   3   7     2063.13     1452.91    702.30 o 
  27   3   7      846.97      -20.39    471.41 o 
 -28   4   7    15119.26    16295.99    608.70 o 
 -26   4   7     7039.66     7994.62    424.28 o 
 -24   4   7     1128.54      713.31    184.94 o 
 -22   4   7     5653.86     5585.26    248.29 o 
 -20   4   7    24929.38    25306.58    461.38 o 
 -18   4   7    22141.29    21900.38    352.55 o 
 -16   4   7      233.93      185.26     63.31 o 
 -14   4   7    20839.71    20888.37    242.55 o 
 -12   4   7    43687.29    42674.10    375.65 o 
 -10   4   7     1159.11     1606.63     61.99 o 
  -8   4   7     3688.33     3691.70     80.76 o 
  -6   4   7    44017.67    45704.67    361.12 o 
  -4   4   7   261127.72   274462.41   1783.76 o 
  -2   4   7   197778.34   206268.75   1327.67 o 
   0   4   7    18902.47    19405.14    169.17 o 
   2   4   7    26920.19    27835.04    226.66 o 
   4   4   7    49645.65    50122.58    368.13 o 
   6   4   7     9474.89     9284.82    138.49 o 
   8   4   7    45218.57    43774.85    364.92 o 
  10   4   7     2005.81     1933.05     66.68 o 
  12   4   7    29926.45    29233.22    271.89 o 
  14   4   7    21218.73    21316.28    235.01 o 
  16   4   7     9736.98     9357.66    215.31 o 
  18   4   7    70629.04    71479.82    992.53 o 
  20   4   7    47134.96    45491.08   1549.95 o 
  22   4   7     3946.65     3639.40    571.31 o 
  24   4   7      523.19      209.09    370.39 o 
  26   4   7     3323.37     2933.06   1356.50 o 
 -27   5   7     5165.49     5319.10    377.39 o 
 -25   5   7     1051.75     1294.00    214.49 o 
 -23   5   7     3268.54     3296.53    250.96 o 
 -21   5   7    11751.82    11488.45    336.91 o 
 -19   5   7     6963.20     6726.91    214.63 o 
 -17   5   7      530.66      375.77     79.15 o 
 -15   5   7     2034.98     2132.96     98.06 o 
 -13   5   7    26568.02    26635.22    293.24 o 
 -11   5   7    23218.47    24289.33    249.63 o 
  -9   5   7     2090.65     2118.20     68.23 o 
  -7   5   7     1341.75     1339.19     61.36 o 
  -5   5   7    21195.69    21327.09    203.15 o 
  -3   5   7    25935.33    26374.27    228.64 o 
  -1   5   7    22531.38    22932.41    207.26 o 
   1   5   7    34462.65    35288.69    270.33 o 
   3   5   7    59825.59    62440.95    449.73 o 
   5   5   7    40700.00    41295.20    342.67 o 
   7   5   7    10911.10    10915.29    146.57 o 
   9   5   7     4526.16     4459.34     89.43 o 
  11   5   7    34749.59    34484.73    298.48 o 
  13   5   7    14159.88    14551.07    186.82 o 
  15   5   7     5704.11     5705.92    149.61 o 
  17   5   7     4541.80     4945.03    211.41 o 
  19   5   7     8716.94     8468.54    433.34 o 
  21   5   7    12272.02    10245.91   1135.23 o 
  23   5   7     3203.92     3040.10    788.89 o 
  25   5   7     1048.54     1154.19    548.37 o 
  27   5   7     6067.85     6282.15    815.57 o 
 -28   6   7    25245.89    29249.35   1717.27 o 
 -26   6   7     6024.77     5853.24    532.97 o 
 -24   6   7      864.95      854.73    324.93 o 
 -22   6   7    10427.64    10376.77    490.07 o 
 -20   6   7    47435.41    49086.26    793.13 o 
 -18   6   7    47292.38    46313.97    631.27 o 
 -16   6   7       27.36      126.32     72.56 o 
 -14   6   7    37927.27    39197.62    481.81 o 
 -12   6   7    40919.93    41178.12    375.11 o 
 -10   6   7     8973.98     9369.63    143.87 o 
  -8   6   7     1589.30     1607.74     61.37 o 
  -6   6   7    46763.82    47779.65    380.74 o 
  -4   6   7   162897.73   166091.34   1136.16 o 
  -2   6   7   105686.48   107491.88    743.50 o 
   0   6   7      162.20      -32.75     47.24 o 
   2   6   7    28741.44    29281.61    255.18 o 
   4   6   7    26521.65    27089.53    247.62 o 
   6   6   7     5661.34     5917.15     96.12 o 
   8   6   7    46170.29    43982.02    346.44 o 
  10   6   7     1486.32     1551.80     69.16 o 
  12   6   7    29559.30    30438.47    286.46 o 
  14   6   7     8571.74     8087.31    177.15 o 
  16   6   7    12899.17    13101.83    293.84 o 
  18   6   7    68187.45    69838.24   1289.98 o 
  20   6   7    53827.98    53725.21   1971.92 o 
  22   6   7     7967.22     9352.01   1770.19 o 
  24   6   7     1213.86     1501.09    465.71 o 
  26   6   7     7242.12     8580.96    887.59 o 
 -27   7   7     2150.84     2276.17    357.36 o 
 -25   7   7     6043.46     6200.57    744.93 o 
 -23   7   7    16655.78    17997.10    607.05 o 
 -21   7   7    26091.95    26238.79   1082.93 o 
 -19   7   7    17061.84    16976.36    388.55 o 
 -17   7   7    31503.92    30843.46    502.07 o 
 -15   7   7    38912.67    41246.26    574.85 o 
 -13   7   7    45509.02    46736.36    442.67 o 
 -11   7   7    34457.00    35444.17    343.97 o 
  -9   7   7    38688.48    38150.07    337.89 o 
  -7   7   7    25287.31    23547.00    226.86 o 
  -5   7   7    16348.89    15853.07    175.22 o 
  -3   7   7     2301.66     2149.48     73.03 o 
  -1   7   7        3.58       35.78     37.44 o 
   1   7   7        0.93       24.53     35.93 o 
   3   7   7    11663.89    11753.75    135.56 o 
   5   7   7    12079.51    12749.44    143.34 o 
   7   7   7    16326.99    16638.75    184.94 o 
   9   7   7     4026.55     3802.48     93.53 o 
  11   7   7     1092.68     1324.07     73.91 o 
  13   7   7     1659.56     1739.99    103.46 o 
  15   7   7     7187.88     7021.37    231.22 o 
  17   7   7     1030.94      643.55    170.69 o 
  19   7   7     5921.79     6188.22   1318.02 o 
  21   7   7     8746.04     9432.02    815.99 o 
  23   7   7     9576.05     9749.51    867.17 o 
  25   7   7    10124.70     8571.93   1221.81 o 
 -26   8   7      838.87      556.57    213.38 o 
 -24   8   7     3494.12     3045.01    304.08 o 
 -22   8   7      927.67      588.89    179.43 o 
 -20   8   7    27960.21    27739.63   1024.94 o 
 -18   8   7    17674.33    17321.25    388.23 o 
 -16   8   7     3502.74     3178.37    149.87 o 
 -14   8   7    29554.22    31476.88    379.35 o 
 -12   8   7    21027.98    21459.03    280.35 o 
 -10   8   7       77.73      214.71     51.23 o 
  -8   8   7     6173.18     6835.10    123.70 o 
  -6   8   7     3471.71     3696.82     88.10 o 
  -4   8   7    65518.62    65799.87    484.03 o 
  -2   8   7    24394.85    25158.17    251.00 o 
   0   8   7    32007.44    32162.56    277.01 o 
   2   8   7   232802.23   236254.52   1433.66 o 
   4   8   7   234954.09   238413.88   1426.38 o 
   6   8   7    65173.19    65106.85    480.73 o 
   8   8   7    58756.63    59612.12    474.06 o 
  10   8   7   109146.47   109740.85    789.97 o 
  12   8   7   144942.47   149154.81   1184.54 o 
  14   8   7    99647.18   102316.24   1111.37 o 
  16   8   7    18758.63    19897.02    562.67 o 
  18   8   7     4664.85     4421.73    591.67 o 
  20   8   7     9736.23     8624.27   1837.53 o 
  22   8   7        1.79      -57.31    314.34 o 
  24   8   7     1412.36     1077.50    634.96 o 
 -25   9   7      129.71     -306.92    204.62 o 
 -23   9   7     4978.46     5018.81    373.41 o 
 -21   9   7    13937.16    14617.27    599.70 o 
 -19   9   7     7948.79     7924.67    351.51 o 
 -17   9   7     2447.70     2133.11    155.23 o 
 -15   9   7     2930.79     2733.45    137.39 o 
 -13   9   7    20360.21    20829.37    305.52 o 
 -11   9   7    46672.79    46351.79    519.20 o 
  -9   9   7    38109.51    39042.16    363.48 o 
  -7   9   7     1517.82     1363.61     70.28 o 
  -5   9   7     1607.94     1762.50     73.98 o 
  -3   9   7     2174.69     2179.44     78.80 o 
  -1   9   7    58062.61    58796.20    458.68 o 
   1   9   7    37596.15    39257.88    338.43 o 
   3   9   7     2628.42     2857.54     81.78 o 
   5   9   7    28722.68    29652.59    287.96 o 
   7   9   7     8864.88     9041.43    152.65 o 
   9   9   7       27.12        6.12     57.91 o 
  11   9   7     1132.70     1394.67    109.86 o 
  13   9   7      165.43       45.96    100.82 o 
  15   9   7    13006.99    13560.45    415.11 o 
  17   9   7    15202.21    15845.57    942.17 o 
  19   9   7     1200.73     1265.22    421.88 o 
  21   9   7     1170.43     1529.67    462.59 o 
  23   9   7       27.49       67.34    529.13 o 
  25   9   7     6018.85     7234.67   1183.33 o 
 -24  10   7     1908.53     1682.84    263.66 o 
 -22  10   7     9272.14     9441.29    871.58 o 
 -20  10   7    31148.87    29783.15    925.98 o 
 -18  10   7    19904.62    19020.59    491.30 o 
 -16  10   7     1112.48      980.00    132.79 o 
 -14  10   7    34022.82    33864.88    498.18 o 
 -12  10   7    47403.46    49068.34    514.23 o 
 -10  10   7    12369.66    12417.67    219.23 o 
  -8  10   7     7913.20     7808.95    164.74 o 
  -6  10   7    21575.01    21587.12    242.26 o 
  -4  10   7    64836.32    64757.36    511.38 o 
  -2  10   7    26045.65    26941.08    276.59 o 
   0  10   7        0.63      -14.58     49.88 o 
   2  10   7    25752.77    25285.50    262.53 o 
   4  10   7    35570.27    36406.07    318.97 o 
   6  10   7    13788.51    14430.59    207.52 o 
   8  10   7      752.31      580.62     75.60 o 
  10  10   7    11520.96    11751.15    240.08 o 
  12  10   7    32464.49    33125.37    510.09 o 
  14  10   7    22974.54    22999.84    513.38 o 
  16  10   7       29.08      -11.63    214.72 o 
  18  10   7    11003.51    10825.29    846.92 o 
  20  10   7    14048.66    13848.19    979.53 o 
  22  10   7     2198.68      105.83    519.51 o 
  24  10   7      689.27     1010.16    683.06 o 
 -23  11   7     9707.94    10486.09    529.51 o 
 -21  11   7    25542.61    26508.63    878.41 o 
 -19  11   7    10990.71    10902.85    435.54 o 
 -17  11   7      438.24      211.81    117.64 o 
 -15  11   7     2754.84     2569.00    155.87 o 
 -13  11   7    40844.79    40433.11    614.73 o 
 -11  11   7    59356.07    59337.86    647.24 o 
  -9  11   7    10699.46    10762.73    226.65 o 
  -7  11   7     2189.32     2209.52    106.26 o 
  -5  11   7     4840.98     4670.14    133.69 o 
  -3  11   7        8.17       63.61     57.06 o 
  -1  11   7    22469.36    23001.23    281.97 o 
   1  11   7    17121.04    16972.55    241.20 o 
   3  11   7     1121.10     1180.26     81.43 o 
   5  11   7    24275.36    24489.59    291.36 o 
   7  11   7     8440.76     8447.54    209.82 o 
   9  11   7     6764.94     6920.38    196.13 o 
  11  11   7    18740.27    17757.86    377.61 o 
  13  11   7      841.75      418.18    159.91 o 
  15  11   7    13182.37    13102.81    513.88 o 
  17  11   7     4740.36     4230.92    652.56 o 
  19  11   7      638.66      520.25    394.44 o 
  21  11   7     4714.97     4204.19    952.44 o 
  23  11   7       36.94       76.96    586.85 o 
 -22  12   7    17938.11    18022.36    542.00 o 
 -20  12   7    23586.24    23417.79    639.31 o 
 -18  12   7    11198.43    10648.90    509.62 o 
 -16  12   7        2.51        6.58    107.76 o 
 -14  12   7    23794.56    23244.54    479.90 o 
 -12  12   7    41297.86    41393.07    612.90 o 
 -10  12   7    33740.79    35075.81    494.04 o 
  -8  12   7    19693.39    19571.81    301.22 o 
  -6  12   7    36302.88    35637.47    418.62 o 
  -4  12   7    46067.43    46755.68    504.48 o 
  -2  12   7    38075.00    38128.84    435.53 o 
   0  12   7    14715.80    15074.24    248.60 o 
   2  12   7     3741.17     3785.07    150.71 o 
   4  12   7        8.32        8.49     62.73 o 
   6  12   7       47.51       84.78     75.47 o 
   8  12   7     5422.47     5380.68    208.26 o 
  10  12   7     7954.53     7183.17    275.36 o 
  12  12   7     2251.89     2007.21    215.72 o 
  14  12   7     1112.69     1016.34    210.96 o 
  16  12   7     5324.41     5380.00    520.73 o 
  18  12   7    18834.01    19281.77   1155.51 o 
  20  12   7    19761.54    19895.34   1702.84 o 
  22  12   7    13622.88    15912.43   1635.50 o 
 -21  13   7       30.45     -145.06    137.55 o 
 -19  13   7     4136.02     3742.96    251.75 o 
 -17  13   7    29375.28    30478.55    865.10 o 
 -15  13   7    24155.21    24243.11    598.85 o 
 -13  13   7      409.87      454.54    119.60 o 
 -11  13   7     6930.58     6663.86    234.85 o 
  -9  13   7      886.63      808.58    138.27 o 
  -7  13   7    60574.64    59950.46    661.52 o 
  -5  13   7    88822.52    88788.18    888.05 o 
  -3  13   7    31783.66    31320.64    422.55 o 
  -1  13   7      290.56       -9.82     72.65 o 
   1  13   7     8748.81     8188.11    212.59 o 
   3  13   7    47987.81    47995.02    610.87 o 
   5  13   7    56164.00    57731.56    756.34 o 
   7  13   7    11756.29    11863.11    320.32 o 
   9  13   7    10786.10    10963.95    515.31 o 
  11  13   7    47833.30    47776.85   1151.64 o 
  13  13   7    24844.14    24906.17    757.33 o 
  15  13   7     2501.00     2654.93    340.22 o 
  17  13   7     3118.60     2909.78    493.30 o 
  19  13   7    15936.41    17826.92   1625.88 o 
 -20  14   7     1056.77     1213.67    230.11 o 
 -18  14   7       19.28        2.89    134.07 o 
 -16  14   7      110.88       55.17    135.07 o 
 -14  14   7       17.55     -118.67    121.80 o 
 -12  14   7      334.62      288.12    122.58 o 
 -10  14   7     6012.52     6243.46    251.71 o 
  -8  14   7     9979.75     9224.43    279.85 o 
  -6  14   7     2586.36     2991.75    151.00 o 
  -4  14   7      377.74      355.01     87.01 o 
  -2  14   7     1659.19     1430.21    107.87 o 
   0  14   7     2901.42     2564.67    135.50 o 
   2  14   7    10830.56    10296.75    255.99 o 
   4  14   7    17687.94    17901.54    393.23 o 
   6  14   7    30061.76    31347.52    673.81 o 
   8  14   7    50405.38    50864.88   1200.11 o 
  10  14   7    36962.76    36751.22   1019.24 o 
  12  14   7    12112.92    11660.58    644.18 o 
  14  14   7     6250.87     5822.29    643.56 o 
  16  14   7     3293.23     3426.97   1164.09 o 
  18  14   7      624.10       95.27    226.87 o 
 -19  15   7     5206.87     4582.57    341.56 o 
 -17  15   7      328.77      289.68    194.41 o 
 -15  15   7      519.67      404.99    150.05 o 
 -13  15   7    14854.47    14898.76    855.76 o 
 -11  15   7    31044.38    31432.50    713.54 o 
  -9  15   7     3182.50     3073.29    200.21 o 
  -7  15   7     9525.98     9013.26    296.12 o 
  -5  15   7    23355.89    22693.35    467.05 o 
  -3  15   7    14263.75    13391.66    361.72 o 
  -1  15   7      384.67      259.48    150.35 o 
   1  15   7      101.16       73.12    103.63 o 
   3  15   7    12023.34    11851.25    367.95 o 
   5  15   7    23376.23    23648.29    691.63 o 
   7  15   7     1716.85     1603.98    246.45 o 
   9  15   7     9730.68     9142.77    448.63 o 
  11  15   7    21170.24    19335.24    721.94 o 
  13  15   7     8928.71     8792.00    489.82 o 
  15  15   7       58.62     -105.57    194.93 o 
  17  15   7      628.19      275.04    254.95 o 
 -16  16   7       67.74      107.49    226.37 o 
 -14  16   7     1399.10      984.69    265.22 o 
 -12  16   7      349.33      307.25    145.74 o 
 -10  16   7     2085.65     1862.32    198.32 o 
  -8  16   7     6703.10     6713.91    323.21 o 
  -6  16   7        2.96      116.55    116.23 o 
  -4  16   7     7663.59     7121.69    292.89 o 
  -2  16   7    10889.68    10551.34    581.19 o 
   0  16   7     3644.94     3164.07    293.12 o 
   2  16   7      162.69       45.48    120.83 o 
   4  16   7     2032.52     1702.71    174.00 o 
   6  16   7    23425.78    23543.50    721.36 o 
   8  16   7    33028.74    34124.58   1032.18 o 
  10  16   7    12314.09    12108.24    778.74 o 
  12  16   7      288.66      143.82    211.62 o 
  14  16   7      630.63      652.94    246.79 o 
 -13  17   7    35173.95    36726.61   1089.82 o 
 -11  17   7    44395.81    44870.29   1005.71 o 
  -9  17   7    20797.51    20956.88    593.27 o 
  -7  17   7      449.87      416.38    144.17 o 
  -5  17   7     3984.82     3425.73    227.13 o 
  -3  17   7     2490.55     2533.79    294.75 o 
  -1  17   7     1080.86     1255.07    167.86 o 
   1  17   7       27.30        2.01    127.99 o 
   3  17   7     4771.38     4497.55    321.80 o 
   5  17   7     8113.65     8446.05    349.62 o 
   7  17   7     1090.25      915.32    225.66 o 
   9  17   7     3473.05     2711.90    832.18 o 
  11  17   7    13303.26    12488.37    633.21 o 
  13  17   7     5448.82     5257.07    417.49 o 
 -10  18   7     4850.40     4644.00    370.26 o 
  -8  18   7    19882.42    19800.43   1068.22 o 
  -6  18   7     9992.59     9626.02    387.75 o 
  -4  18   7      117.14      -46.39    137.66 o 
  -2  18   7      965.26      527.67    159.25 o 
   0  18   7     5905.66     4965.81    455.46 o 
   2  18   7    31570.73    31354.59    924.81 o 
   4  18   7    27895.13    28085.28    732.66 o 
   6  18   7     4881.00     4324.44    326.32 o 
   8  18   7      144.45       43.18    206.16 o 
  10  18   7     4699.26     4102.62    366.48 o 
  -5  19   7    15922.49    16948.35    724.09 o 
  -3  19   7    22281.89    22218.79    783.87 o 
  -1  19   7    22873.93    21708.31    779.76 o 
   1  19   7    15580.70    14449.53    777.92 o 
   3  19   7     7455.30     5875.41    744.42 o 
   5  19   7     5598.71     5234.76    632.38 o 
 -28   0   8    24686.21    26472.39   1425.17 o 
 -26   0   8    28536.91    27742.54   1616.26 o 
 -24   0   8      209.21      160.33    240.34 o 
 -22   0   8    24710.64    24165.84    672.32 o 
 -20   0   8    10343.79    10094.65    384.52 o 
 -18   0   8     1091.86     1091.14    155.92 o 
 -16   0   8    22095.91    22387.34    471.82 o 
 -14   0   8   269659.31   268563.19   2946.15 o 
 -12   0   8   555123.50   555990.94   5379.47 o 
 -10   0   8   361426.91   357091.84   3683.77 o 
  -8   0   8    74121.65    76288.59    865.53 o 
  -6   0   8     7404.24     7593.27    132.03 o 
  -4   0   8    36528.02    37702.59    613.52 o 
  -2   0   8   179590.20   178047.94   6195.65 o 
   0   0   8   142122.36   136621.73   4868.01 o 
   2   0   8     9379.21    10508.36    266.03 o 
   4   0   8   310129.56   308133.38   3288.26 o 
   6   0   8    51095.83    51263.22    581.12 o 
   8   0   8     2274.41     2481.96     88.89 o 
  10   0   8    37894.36    38719.43    474.92 o 
  12   0   8     1757.27     1703.91    106.29 o 
  14   0   8    25004.49    25544.35    354.51 o 
  16   0   8     7736.04     7359.31    218.47 o 
  18   0   8    16382.16    16226.90    528.93 o 
  20   0   8    54738.46    56033.43   1889.66 o 
  22   0   8    11243.41    11438.86   1202.57 o 
  24   0   8     1891.69     2597.55    721.54 o 
  26   0   8    15335.92    16278.01   1548.91 o 
 -29   1   8     3709.25     3484.44    670.70 o 
 -27   1   8     2462.15     2467.68    397.68 o 
 -25   1   8     4303.70     4319.10    341.89 o 
 -23   1   8     9712.75     9744.13    341.42 o 
 -21   1   8     2206.97     2251.35    178.16 o 
 -19   1   8     2540.85     2397.17    134.32 o 
 -17   1   8     5872.47     5965.47    159.09 o 
 -15   1   8     8815.25     8556.94    159.72 o 
 -13   1   8     2122.11     2122.76     98.95 o 
 -11   1   8      896.74      822.91     63.71 o 
  -9   1   8      179.52      149.31     39.18 o 
  -7   1   8      347.11      398.13     35.54 o 
  -5   1   8      576.78      732.76     36.84 o 
  -3   1   8     4436.04     4434.16     97.13 o 
  -1   1   8    21937.25    23324.60    863.87 o 
   1   1   8    42622.97    43034.20    515.50 o 
   3   1   8    40478.11    41970.68    381.58 o 
   5   1   8     5978.64     5528.67     94.05 o 
   7   1   8    36484.83    36881.49    299.09 o 
   9   1   8    54838.70    53055.46    406.57 o 
  11   1   8    86394.23    85659.88    640.57 o 
  13   1   8    47871.70    47412.20    377.15 o 
  15   1   8    34406.52    34237.32    351.57 o 
  17   1   8     7793.32     7764.48    213.14 o 
  19   1   8     7063.39     7201.46    286.65 o 
  21   1   8    13742.20    13157.38    884.28 o 
  23   1   8     6653.73     6088.05    683.45 o 
  25   1   8      796.01      470.99    391.11 o 
  27   1   8      103.28      158.37    394.44 o 
 -28   2   8    40752.48    40373.98   1289.95 o 
 -26   2   8    24024.72    24613.15    929.75 o 
 -24   2   8     1483.39     1746.45    245.80 o 
 -22   2   8      208.51      252.08    127.29 o 
 -20   2   8      707.87      427.03    113.41 o 
 -18   2   8     8259.68     8876.10    222.96 o 
 -16   2   8     8215.94     8007.36    180.22 o 
 -14   2   8    18722.31    18818.03    249.99 o 
 -12   2   8   181466.91   183698.34   1268.35 o 
 -10   2   8   104753.00   105124.26    769.57 o 
  -8   2   8       19.44      133.77     35.06 o 
  -6   2   8    70467.83    71687.80    527.44 o 
  -4   2   8    32368.36    33237.82    304.43 o 
  -2   2   8     1437.06     1485.76     52.61 o 
   0   2   8     8819.39     9642.16    162.28 o 
   2   2   8   192712.45   194856.11   1701.06 o 
   4   2   8   296710.31   297705.31   2202.38 o 
   6   2   8   142306.34   142610.55   1047.50 o 
   8   2   8     7813.21     8758.11    127.29 o 
  10   2   8    10867.59    10000.59    152.67 o 
  12   2   8     6089.83     6109.68    123.22 o 
  14   2   8     4139.66     4074.50    102.26 o 
  16   2   8      731.16      829.93     78.48 o 
  18   2   8    30172.68    30640.92    471.24 o 
  20   2   8    67244.59    68925.81   1026.28 o 
  22   2   8    33599.54    31386.91   1414.19 o 
  24   2   8     3104.31     2468.39    493.12 o 
  26   2   8      464.37      706.51    404.72 o 
 -29   3   8       16.71     -234.51    271.70 o 
 -27   3   8     3706.03     3772.15    497.12 o 
 -25   3   8     5421.46     5192.04    469.30 o 
 -23   3   8      283.23      -40.53    147.86 o 
 -21   3   8     8504.49     8360.16    296.86 o 
 -19   3   8    19592.61    19561.61    339.47 o 
 -17   3   8     1117.19     1345.54     97.70 o 
 -15   3   8     5399.63     5027.59    125.71 o 
 -13   3   8     6171.46     6689.56    136.78 o 
 -11   3   8     4512.06     4150.83     99.61 o 
  -9   3   8    24814.08    24584.72    232.75 o 
  -7   3   8     8832.15     9791.81    117.57 o 
  -5   3   8    52719.69    52080.55    420.42 o 
  -3   3   8   110834.18   118129.50    937.14 o 
  -1   3   8    16508.93    17260.17    213.17 o 
   1   3   8    14454.13    14180.83    172.03 o 
   3   3   8     9442.96     9802.76    117.62 o 
   5   3   8       65.08      -18.54     37.36 o 
   7   3   8       24.17      -54.38     36.25 o 
   9   3   8    25999.49    26534.89    260.88 o 
  11   3   8    89810.80    89031.38    679.50 o 
  13   3   8    58481.93    59789.40    469.39 o 
  15   3   8    17855.84    17509.86    235.16 o 
  17   3   8     1475.17     1153.38    116.49 o 
  19   3   8       63.96      -15.58    124.06 o 
  21   3   8      850.72      790.72    373.41 o 
  23   3   8     3484.91     2425.88    601.29 o 
  25   3   8       17.47      226.59    357.10 o 
  27   3   8     5049.28     5420.11    769.65 o 
 -28   4   8    18412.69    19395.37   1080.34 o 
 -26   4   8    17878.16    19553.78   1120.61 o 
 -24   4   8    11787.50    12108.16    553.60 o 
 -22   4   8     3443.61     3579.98    286.81 o 
 -20   4   8    10844.42    10915.85    327.19 o 
 -18   4   8    12764.96    12615.47    258.52 o 
 -16   4   8     8390.69     8516.91    180.14 o 
 -14   4   8      311.73      391.01     52.63 o 
 -12   4   8     6577.98     6816.07    131.72 o 
 -10   4   8      230.74      383.85     49.81 o 
  -8   4   8    28096.83    30017.77    266.84 o 
  -6   4   8    44452.66    44411.08    351.28 o 
  -4   4   8    30556.54    29348.82    246.33 o 
  -2   4   8    12855.32    13473.76    187.61 o 
   0   4   8    40709.15    41416.52    344.00 o 
   2   4   8   106658.59   105921.54    794.01 o 
   4   4   8   233729.03   239953.64   1644.01 o 
   6   4   8   149867.14   148699.47   1017.49 o 
   8   4   8    29248.11    30156.60    283.23 o 
  10   4   8      265.93      258.02     53.37 o 
  12   4   8      249.63      174.26     45.90 o 
  14   4   8      593.43      604.51     69.12 o 
  16   4   8     2718.12     2690.44    138.69 o 
  18   4   8    36106.85    37811.13    690.67 o 
  20   4   8    60201.40    60632.17   1645.50 o 
  22   4   8    44325.52    43862.22   1758.51 o 
  24   4   8    12950.13    12602.87    948.97 o 
  26   4   8      676.16      432.61    418.33 o 
 -27   5   8     3764.35     3999.70    467.28 o 
 -25   5   8     2459.62     2162.49    403.92 o 
 -23   5   8    19161.93    19347.92   1191.43 o 
 -21   5   8    86173.14    88134.24   1355.45 o 
 -19   5   8   138598.36   142171.97   1722.62 o 
 -17   5   8    55043.17    54442.05    604.38 o 
 -15   5   8     3871.85     4095.55    143.71 o 
 -13   5   8      736.85      767.35     65.18 o 
 -11   5   8    10383.56    10758.73    169.87 o 
  -9   5   8    22430.93    22805.85    238.15 o 
  -7   5   8    11263.74    11143.17    146.74 o 
  -5   5   8   231986.03   241647.73   1595.70 o 
  -3   5   8   247419.20   255926.66   1682.48 o 
  -1   5   8    79371.58    82589.05    597.47 o 
   1   5   8    13223.11    13443.56    145.00 o 
   3   5   8    10012.87    10186.70    128.99 o 
   5   5   8    78550.11    78228.72    576.51 o 
   7   5   8   148140.47   150360.64   1047.04 o 
   9   5   8    32171.69    32535.67    307.01 o 
  11   5   8    18495.55    18346.54    193.92 o 
  13   5   8    18296.77    18418.21    240.71 o 
  15   5   8     5750.26     5921.03    169.76 o 
  17   5   8    66338.47    67644.52    934.43 o 
  19   5   8    32823.00    34712.09    676.61 o 
  21   5   8     5174.94     5251.33    618.60 o 
  23   5   8     1473.89     1644.81    374.97 o 
  25   5   8    14651.14    13215.42   1438.28 o 
 -26   6   8       24.66      232.57    296.80 o 
 -24   6   8      526.55      779.96    641.89 o 
 -22   6   8     2830.99     3022.75    313.32 o 
 -20   6   8     2286.69     2138.34    201.90 o 
 -18   6   8     7249.16     7168.01    244.39 o 
 -16   6   8    25687.62    25439.67    353.92 o 
 -14   6   8    39631.24    41346.20    435.81 o 
 -12   6   8    59134.84    58714.39    576.72 o 
 -10   6   8    55036.63    57362.30    499.89 o 
  -8   6   8    79539.50    80600.27    615.04 o 
  -6   6   8    44764.94    45157.11    364.25 o 
  -4   6   8    33841.32    34152.82    300.42 o 
  -2   6   8    29135.27    28569.15    269.13 o 
   0   6   8    29537.65    30067.54    254.90 o 
   2   6   8     8498.55     8171.84    113.83 o 
   4   6   8      294.64      346.89     41.80 o 
   6   6   8     2210.23     2486.09     83.64 o 
   8   6   8     4781.44     4767.95    113.82 o 
  10   6   8       54.01       30.96     39.37 o 
  12   6   8     2620.81     2443.95     97.01 o 
  14   6   8     1548.11     1222.43     97.69 o 
  16   6   8      779.85      786.00    129.36 o 
  18   6   8     1038.19      998.14    164.56 o 
  20   6   8      373.66      295.33    291.57 o 
  22   6   8      142.75      225.18    337.47 o 
  24   6   8      742.46       92.60    380.23 o 
  26   6   8     2462.55     3382.24    655.17 o 
 -27   7   8     1126.43     1287.67    505.95 o 
 -25   7   8     5376.98     6333.48    758.49 o 
 -23   7   8       19.52      -25.29    203.85 o 
 -21   7   8    35424.73    36499.26    937.08 o 
 -19   7   8    65497.32    65577.98   1019.47 o 
 -17   7   8     8475.58     8366.63    259.36 o 
 -15   7   8     3676.90     3558.68    136.69 o 
 -13   7   8     6302.83     6668.94    147.09 o 
 -11   7   8     3854.56     3803.89    109.97 o 
  -9   7   8    18231.50    17382.92    220.36 o 
  -7   7   8      287.98      328.62     52.25 o 
  -5   7   8   137979.34   140478.41    972.93 o 
  -3   7   8   200499.77   206780.80   1403.06 o 
  -1   7   8    47127.79    49839.54    389.42 o 
   1   7   8    19538.71    19531.55    200.08 o 
   3   7   8    43870.48    45935.48    380.83 o 
   5   7   8      322.00      407.39     49.19 o 
   7   7   8     5779.56     5581.66    123.04 o 
   9   7   8    16109.85    16292.03    200.20 o 
  11   7   8   101095.83   102596.16    809.26 o 
  13   7   8   103683.76   105498.16    930.82 o 
  15   7   8    35764.65    35538.03    550.88 o 
  17   7   8        0.23     -164.36    120.90 o 
  19   7   8     2131.11     1684.52    427.12 o 
  21   7   8     2762.66     2503.05    499.97 o 
  23   7   8     8104.51     8676.56   1019.78 o 
  25   7   8      191.84       57.72    538.75 o 
 -26   8   8        0.59       91.86    391.11 o 
 -24   8   8      902.16     1124.22    836.99 o 
 -22   8   8      456.16      527.74    245.21 o 
 -20   8   8      604.95       50.32    166.57 o 
 -18   8   8     5518.29     5447.88    321.93 o 
 -16   8   8    13995.15    14041.09    325.44 o 
 -14   8   8     3957.28     4344.32    147.92 o 
 -12   8   8      228.91      165.58     60.01 o 
 -10   8   8      107.82       68.95     47.29 o 
  -8   8   8    19215.48    18941.66    237.30 o 
  -6   8   8    30890.16    32100.19    315.84 o 
  -4   8   8    15766.99    15909.46    201.74 o 
  -2   8   8        5.82       34.40     41.51 o 
   0   8   8      271.78      213.63     44.68 o 
   2   8   8     4138.18     4267.55     96.14 o 
   4   8   8    12963.15    13244.55    171.78 o 
   6   8   8     3536.80     3507.61     90.82 o 
   8   8   8       59.89      158.87     47.09 o 
  10   8   8      626.35      777.74     74.24 o 
  12   8   8      876.59      761.83     94.75 o 
  14   8   8      203.77     -154.66    103.11 o 
  16   8   8      660.95      451.35    149.37 o 
  18   8   8      147.44      328.28    262.36 o 
  20   8   8     1061.89     1139.84    411.19 o 
  22   8   8      275.02      386.41    349.90 o 
  24   8   8      340.26     -240.51    481.03 o 
 -25   9   8    10103.45    11620.36   1914.49 o 
 -23   9   8      593.73      303.26    390.05 o 
 -21   9   8    13904.72    14603.89    891.20 o 
 -19   9   8    28290.51    30039.73    818.47 o 
 -17   9   8     4697.56     4896.88    234.09 o 
 -15   9   8     5153.28     5260.90    206.06 o 
 -13   9   8     3855.51     3685.36    142.01 o 
 -11   9   8      206.09      256.26     65.31 o 
  -9   9   8     3680.78     3661.05    113.79 o 
  -7   9   8     4830.72     5030.45    117.93 o 
  -5   9   8    58204.62    58640.72    492.44 o 
  -3   9   8    86096.08    88234.06    692.08 o 
  -1   9   8     6868.75     6633.00    127.24 o 
   1   9   8    12543.40    12906.05    172.74 o 
   3   9   8    22540.40    23819.08    287.67 o 
   5   9   8     7834.69     7871.59    126.02 o 
   7   9   8     2301.42     2600.67     98.21 o 
   9   9   8    38765.04    40353.93    411.90 o 
  11   9   8   148024.34   152315.94   1422.51 o 
  13   9   8   190077.58   189387.81   1996.55 o 
  15   9   8    87841.62    90598.44   1266.14 o 
  17   9   8    10866.39    11167.19    829.40 o 
  19   9   8      781.12      582.33    346.74 o 
  21   9   8     6418.31     6874.06    738.08 o 
  23   9   8    12813.75    12699.16   1423.84 o 
 -24  10   8     4440.76     4375.67    696.66 o 
 -22  10   8    11137.88     9899.91    870.44 o 
 -20  10   8    12672.84    12606.28    713.85 o 
 -18  10   8     4855.94     4265.15    340.79 o 
 -16  10   8     9562.89     9083.40    318.47 o 
 -14  10   8    53596.86    55998.50    905.75 o 
 -12  10   8    73256.77    75885.52    787.15 o 
 -10  10   8    49544.99    50881.09    531.89 o 
  -8  10   8    14271.37    14507.29    227.31 o 
  -6  10   8     7579.60     7513.90    148.78 o 
  -4  10   8     2803.51     3033.01     99.81 o 
  -2  10   8    43972.00    44667.33    417.02 o 
   0  10   8    38000.31    38913.70    377.38 o 
   2  10   8      754.10      825.44     69.38 o 
   4  10   8     3751.99     3665.17    102.71 o 
   6  10   8      207.86       57.35     56.18 o 
   8  10   8    20738.09    21241.77    298.34 o 
  10  10   8    23619.18    24161.66    408.73 o 
  12  10   8     1090.48      961.80    142.34 o 
  14  10   8     7865.44     7484.42    291.36 o 
  16  10   8     7912.21     8297.60    982.97 o 
  18  10   8       50.43       76.96    413.68 o 
  20  10   8     2674.27     3099.41    576.32 o 
  22  10   8      859.30      606.10    625.34 o 
 -23  11   8    13297.48    12778.87   1009.78 o 
 -21  11   8    38224.62    37458.01   1659.83 o 
 -19  11   8    42190.84    45334.78   1429.21 o 
 -17  11   8    21916.72    22051.10    906.98 o 
 -15  11   8     5308.62     5307.98    288.30 o 
 -13  11   8      950.55      805.36    126.11 o 
 -11  11   8      118.05       78.21     90.58 o 
  -9  11   8     2027.40     1885.69    115.30 o 
  -7  11   8    35592.20    36830.29    411.99 o 
  -5  11   8    82154.91    82936.58    721.16 o 
  -3  11   8    75245.57    76309.36    642.26 o 
  -1  11   8    52566.20    52349.86    538.33 o 
   1  11   8    18957.27    19120.27    251.70 o 
   3  11   8      981.93      953.00     77.55 o 
   5  11   8     1436.89     1633.96    100.05 o 
   7  11   8     7478.33     7211.17    210.95 o 
   9  11   8     1342.89     1200.10    128.64 o 
  11  11   8     1666.02     1482.23    163.84 o 
  13  11   8     4667.39     4549.94    359.38 o 
  15  11   8       33.81      -15.98    223.48 o 
  17  11   8     5646.89     6264.64    730.55 o 
  19  11   8     8115.81     7709.87    772.09 o 
  21  11   8     2298.98     4079.12    942.82 o 
 -22  12   8      677.75      690.12    471.41 o 
 -20  12   8      648.28      473.20    401.19 o 
 -18  12   8    14149.11    14205.34   1197.76 o 
 -16  12   8     9757.07     9412.54    536.02 o 
 -14  12   8     1251.96     1274.96    212.38 o 
 -12  12   8    32357.75    32144.26    568.42 o 
 -10  12   8    16676.96    17115.74    345.72 o 
  -8  12   8     7373.00     7177.67    200.25 o 
  -6  12   8    24580.93    25317.29    356.02 o 
  -4  12   8     2399.05     2415.59    120.64 o 
  -2  12   8     5018.55     4707.07    150.47 o 
   0  12   8     3996.06     3903.90    143.19 o 
   2  12   8    18598.39    18872.28    298.19 o 
   4  12   8    80571.21    82130.47    884.66 o 
   6  12   8    60772.14    61934.88    776.72 o 
   8  12   8     1067.69     1138.30    146.56 o 
  10  12   8    11398.56    11495.73    397.86 o 
  12  12   8     6232.62     6190.84    450.02 o 
  14  12   8     3387.89     3814.99    453.65 o 
  16  12   8     2677.84     3378.14    543.07 o 
  18  12   8     7144.54     7829.04    846.61 o 
  20  12   8    22141.31    22877.72   1837.53 o 
 -21  13   8     7985.00     8925.73    873.18 o 
 -19  13   8     8472.68     8159.33    808.16 o 
 -17  13   8     7068.67     6814.64    712.74 o 
 -15  13   8     3268.82     3384.88    374.61 o 
 -13  13   8      629.54      256.37    202.88 o 
 -11  13   8      834.00      718.30    166.03 o 
  -9  13   8     7029.80     6479.65    232.68 o 
  -7  13   8     9942.48     9915.95    254.43 o 
  -5  13   8     9416.27     9124.53    240.18 o 
  -3  13   8    12985.33    13880.96    300.12 o 
  -1  13   8     7442.92     7459.02    201.31 o 
   1  13   8     6770.91     7037.11    220.78 o 
   3  13   8     5731.23     6001.85    225.55 o 
   5  13   8     1050.97      907.76    132.77 o 
   7  13   8      572.20      428.37    128.86 o 
   9  13   8     1827.53     1923.33    308.22 o 
  11  13   8     3860.73     5062.12    707.09 o 
  13  13   8     4983.53     5738.91    532.83 o 
  15  13   8     2594.94     1405.30    417.67 o 
  17  13   8      616.99      560.80    383.95 o 
  19  13   8       41.83     -240.51    500.27 o 
 -20  14   8     1617.54     1097.79    464.09 o 
 -18  14   8    14237.76    15621.58   1057.42 o 
 -16  14   8    15045.66    15935.15   1173.71 o 
 -14  14   8       92.37       56.01    305.22 o 
 -12  14   8    13173.25    13473.89    627.51 o 
 -10  14   8     2333.89     3064.84    279.52 o 
  -8  14   8    11514.96    11366.15    500.17 o 
  -6  14   8    26809.91    26129.72    531.46 o 
  -4  14   8     7016.29     7522.67    284.27 o 
  -2  14   8     1689.18     1471.53    136.86 o 
   0  14   8        8.35     -136.62     91.08 o 
   2  14   8    38593.32    38411.54    571.63 o 
   4  14   8    87324.68    86608.94   1453.01 o 
   6  14   8    52354.13    52875.69   1112.14 o 
   8  14   8     3960.61     3576.33    429.61 o 
  10  14   8     2274.33     1701.02    373.72 o 
  12  14   8       24.19     -373.46    248.98 o 
  14  14   8     4890.55     5161.82    658.92 o 
  16  14   8      731.41     1269.92    625.34 o 
  18  14   8    10466.59    10900.11   1318.02 o 
 -17  15   8        9.46     -220.71    350.29 o 
 -15  15   8      448.16      -86.68    343.49 o 
 -13  15   8      226.71      219.75    375.20 o 
 -11  15   8      559.31      285.95    223.77 o 
  -9  15   8     3207.71     3722.05    305.25 o 
  -7  15   8      372.59      390.69    167.76 o 
  -5  15   8     2984.87     2941.54    262.08 o 
  -3  15   8     2645.53     2677.28    238.30 o 
  -1  15   8        6.03      -67.36    131.24 o 
   1  15   8      704.90      625.12    167.66 o 
   3  15   8      137.67      133.41    170.92 o 
   5  15   8     9597.06     9682.37    545.61 o 
   7  15   8    36283.37    36593.70   1654.64 o 
   9  15   8    43440.03    45276.33   3189.22 o 
  11  15   8    19173.65    20124.78   1260.29 o 
  13  15   8    12770.54    13763.83   1265.11 o 
  15  15   8    16849.23    17393.99   1606.64 o 
 -16  16   8     3739.95     3442.62    632.76 o 
 -14  16   8    35392.69    36891.64   1345.74 o 
 -12  16   8    68269.78    69186.84   2343.67 o 
 -10  16   8    53247.05    55951.73   1450.65 o 
  -8  16   8    19432.99    20268.79    773.87 o 
  -6  16   8     6956.74     8076.11    593.31 o 
  -4  16   8     6570.11     5904.98    398.81 o 
  -2  16   8    15962.87    15845.99    605.27 o 
   0  16   8    10083.12     9230.82    473.99 o 
   2  16   8     1053.93     1018.24    242.13 o 
   4  16   8    15673.98    14909.09   1001.77 o 
   6  16   8     8457.29     8826.47   1037.52 o 
   8  16   8      159.45       93.78    323.08 o 
  10  16   8     4336.94     4457.32    639.46 o 
  12  16   8      777.11     1289.16    634.96 o 
  14  16   8     1872.46     2001.08    788.89 o 
 -13  17   8     1986.61     2505.97    577.06 o 
 -11  17   8     1783.92     2226.08    526.92 o 
  -9  17   8     5964.11     6184.03    750.40 o 
  -7  17   8     1833.29     1936.03    598.10 o 
  -5  17   8     1242.09     1280.92    390.35 o 
  -3  17   8     1912.88     1701.54    412.40 o 
  -1  17   8     1178.46      951.33    346.68 o 
   1  17   8    17180.41    15892.02   1110.85 o 
   3  17   8    16134.20    16432.64    914.00 o 
   5  17   8      524.53      395.36    308.96 o 
   7  17   8     3317.95     3184.41    808.13 o 
   9  17   8      131.13      548.37    557.99 o 
  11  17   8     5473.51     5070.04   1000.54 o 
 -10  18   8    18830.65    18986.04   1279.54 o 
  -8  18   8     6408.18     6209.26    743.02 o 
  -6  18   8     1439.07     1234.35    448.36 o 
  -4  18   8      774.99      761.23    408.00 o 
  -2  18   8      211.88     -241.72    299.09 o 
   0  18   8      230.87      227.66    339.47 o 
   2  18   8     5407.85     5545.72    693.78 o 
   4  18   8    11420.60    10765.27    901.35 o 
   6  18   8     9837.95     9057.86    853.73 o 
   8  18   8     2170.58     2116.53    760.03 o 
  -3  19   8     4936.63     5518.78    736.20 o 
  -1  19   8     2563.82     1778.47    539.25 o 
   1  19   8    22074.30    21806.09   1289.00 o 
 -27   1   9    16136.58    17575.41    814.26 o 
 -25   1   9     1430.68     1509.35    248.93 o 
 -23   1   9       36.01      131.61    131.63 o 
 -21   1   9     3328.48     3497.75    200.56 o 
 -19   1   9    41237.12    40327.08    526.01 o 
 -17   1   9    26262.29    27374.78    372.01 o 
 -15   1   9     4574.47     5131.04    141.18 o 
 -13   1   9   167641.64   165115.64   1295.10 o 
 -11   1   9   179575.06   182426.88   1428.20 o 
  -9   1   9    77370.51    75973.34    637.73 o 
  -7   1   9    36335.11    36486.38    305.06 o 
  -5   1   9    63839.57    62751.52    589.08 o 
  -3   1   9   242646.55   249578.69   3047.14 o 
  -1   1   9   208150.47   209641.00   5129.28 o 
   1   1   9    12434.50    12737.55    278.94 o 
   3   1   9    58934.46    60941.72    571.26 o 
   5   1   9    33658.18    34375.44    298.25 o 
   7   1   9       33.41      133.07     38.02 o 
   9   1   9     1617.01     1604.29     62.73 o 
  11   1   9      471.49      470.38     51.50 o 
  13   1   9    32475.45    32342.37    335.42 o 
  15   1   9    17824.92    18631.43    265.15 o 
  17   1   9      728.23      762.17    132.48 o 
  19   1   9    20176.46    19777.99    533.76 o 
  21   1   9    14655.42    14948.16    925.18 o 
  23   1   9       34.04      -79.65    292.28 o 
  25   1   9     2620.20     3592.40   1356.50 o 
  27   1   9      125.63      849.82    457.34 o 
 -28   2   9    19784.37    21779.11    996.48 o 
 -26   2   9    24721.58    25486.19    957.83 o 
 -24   2   9    16019.53    17491.22    591.36 o 
 -22   2   9      241.01      110.98    121.57 o 
 -20   2   9      615.34      307.95    121.48 o 
 -18   2   9     4386.09     4142.28    175.49 o 
 -16   2   9    35981.85    37264.00    421.23 o 
 -14   2   9    18910.01    18131.34    241.92 o 
 -12   2   9        5.49      -68.37     45.58 o 
 -10   2   9     1956.49     2211.38     78.99 o 
  -8   2   9     1106.58     1284.96     57.04 o 
  -6   2   9    16102.58    16396.44    155.61 o 
  -4   2   9    32049.25    33021.25    338.50 o 
  -2   2   9      209.09      171.94     70.91 o 
   0   2   9    11984.42    11919.54    175.95 o 
   2   2   9    17090.37    16662.04    202.27 o 
   4   2   9     3052.38     2898.96     62.47 o 
   6   2   9     2303.00     2258.77     71.25 o 
   8   2   9    28471.32    28809.38    262.73 o 
  10   2   9    57035.46    57552.26    457.26 o 
  12   2   9    86397.62    87275.72    648.60 o 
  14   2   9    61750.11    60821.66    528.66 o 
  16   2   9    37917.19    36820.14    521.92 o 
  18   2   9    25076.56    25265.47    533.49 o 
  20   2   9    22304.65    22858.26    669.36 o 
  22   2   9    32429.10    32270.76   1435.34 o 
  24   2   9     9620.70     8429.06    781.96 o 
  26   2   9      756.27     1153.70    524.32 o 
 -27   3   9    12869.58    13189.66    727.74 o 
 -25   3   9     3692.43     4143.04    377.12 o 
 -23   3   9     2583.72     2863.14    238.11 o 
 -21   3   9    18706.30    18667.64    431.75 o 
 -19   3   9    63741.29    63890.60    755.45 o 
 -17   3   9    65862.73    65137.79    657.10 o 
 -15   3   9    18995.81    18954.55    254.46 o 
 -13   3   9     4419.57     4280.15    113.43 o 
 -11   3   9     4300.74     4161.46    101.08 o 
  -9   3   9    25278.23    25714.46    248.14 o 
  -7   3   9    65099.67    67550.62    506.95 o 
  -5   3   9     7845.11     8605.52    105.41 o 
  -3   3   9     3872.44     3783.31     93.01 o 
  -1   3   9      746.05      762.09     73.35 o 
   1   3   9    57795.55    59075.31    565.32 o 
   3   3   9   214067.59   216694.53   1510.50 o 
   5   3   9   187520.20   190060.59   1373.19 o 
   7   3   9    83013.53    81754.58    647.77 o 
   9   3   9    12461.22    12174.68    170.89 o 
  11   3   9    24910.74    24794.91    264.18 o 
  13   3   9    55911.99    56202.36    500.76 o 
  15   3   9    31137.78    30896.72    380.29 o 
  17   3   9      567.18      472.77    113.66 o 
  19   3   9    32560.91    32001.93    711.89 o 
  21   3   9    25566.70    24461.96   1207.13 o 
  23   3   9    13081.45    12236.70   1712.46 o 
  25   3   9     3973.87     3474.85    584.92 o 
 -28   4   9      568.73      192.77    367.98 o 
 -26   4   9     2868.10     2782.99    396.27 o 
 -24   4   9       83.47      115.56    186.56 o 
 -22   4   9    28439.31    29730.16    632.57 o 
 -20   4   9    60159.64    60767.31    873.85 o 
 -18   4   9    27693.17    28866.93    427.79 o 
 -16   4   9     1763.48     1852.87    105.75 o 
 -14   4   9     1764.71     1791.10     93.00 o 
 -12   4   9    25650.37    25591.47    271.86 o 
 -10   4   9   105656.25   105737.54    783.42 o 
  -8   4   9    37816.73    37293.11    324.74 o 
  -6   4   9    41502.13    40857.54    369.05 o 
  -4   4   9    92432.30    94522.03    685.18 o 
  -2   4   9    33264.61    33995.21    285.22 o 
   0   4   9      472.79      552.57     38.73 o 
   2   4   9     7006.08     6857.38    107.38 o 
   4   4   9    45162.23    47011.95    432.93 o 
   6   4   9   135068.84   136138.73    974.68 o 
   8   4   9    49618.79    50522.81    405.20 o 
  10   4   9      580.60      617.87     56.95 o 
  12   4   9     2129.19     2409.26    101.04 o 
  14   4   9       90.43      -26.31     65.18 o 
  16   4   9     1481.74     1280.47    147.15 o 
  18   4   9     2025.34     1894.11    208.58 o 
  20   4   9     1410.11     1016.40    272.36 o 
  22   4   9     1558.16     1791.73    416.69 o 
  24   4   9      455.69      530.11    398.60 o 
  26   4   9     9685.09     9421.36    890.85 o 
 -27   5   9     5102.71     4820.13    503.37 o 
 -25   5   9     1809.39     1431.22    275.92 o 
 -23   5   9      432.59      508.73    214.46 o 
 -21   5   9     3262.58     3415.50    244.53 o 
 -19   5   9    14117.05    13744.66    344.49 o 
 -17   5   9    11158.64    10662.33    246.56 o 
 -15   5   9      494.41      501.46     74.51 o 
 -13   5   9    13070.14    12786.06    202.90 o 
 -11   5   9     8613.78     8695.37    170.29 o 
  -9   5   9     6504.62     6555.32    122.52 o 
  -7   5   9     5768.21     6025.80    114.03 o 
  -5   5   9     5115.19     5348.52     99.04 o 
  -3   5   9    24050.35    24789.11    245.99 o 
  -1   5   9    22315.90    22665.32    231.38 o 
   1   5   9     1061.06      896.69     51.66 o 
   3   5   9    10154.92    10871.25    138.76 o 
   5   5   9    14461.60    14296.16    179.01 o 
   7   5   9     9581.08     9003.31    139.83 o 
   9   5   9     3645.21     3580.04     95.53 o 
  11   5   9     7839.52     7816.53    153.75 o 
  13   5   9    30306.59    30548.71    353.87 o 
  15   5   9    12399.60    13527.80    368.90 o 
  17   5   9       78.73      -25.75    128.98 o 
  19   5   9     8918.60     8796.05    394.03 o 
  21   5   9    12563.03    12091.60    706.73 o 
  23   5   9     2623.81     2957.54    454.56 o 
  25   5   9      455.37       96.81    380.77 o 
 -26   6   9     2874.94     2552.50    638.76 o 
 -24   6   9      393.99      340.11    210.80 o 
 -22   6   9    34638.38    35714.71    847.98 o 
 -20   6   9    81905.59    83680.80   1113.18 o 
 -18   6   9    45877.12    46078.17    678.20 o 
 -16   6   9     3734.91     4047.99    164.68 o 
 -14   6   9     4496.27     4263.14    141.62 o 
 -12   6   9    61470.61    62056.64    560.15 o 
 -10   6   9   105754.13   107938.05    802.98 o 
  -8   6   9    17384.55    17656.14    210.78 o 
  -6   6   9    56284.09    56160.31    449.14 o 
  -4   6   9   160429.34   163393.56   1194.50 o 
  -2   6   9    71891.51    72441.49    567.19 o 
   0   6   9     3518.99     3247.36     81.82 o 
   2   6   9     8562.25     9100.12    130.54 o 
   4   6   9    61469.13    62522.25    537.04 o 
   6   6   9   168497.98   172837.64   1329.19 o 
   8   6   9    50353.91    51091.05    443.86 o 
  10   6   9     5880.73     6236.92    140.39 o 
  12   6   9    40655.57    41173.61    420.01 o 
  14   6   9      452.22      273.83     98.24 o 
  16   6   9    10132.21     9343.36    366.95 o 
  18   6   9     6791.75     6531.75    388.00 o 
  20   6   9     1940.37     2347.85    482.42 o 
  22   6   9     9537.78    10243.56    843.54 o 
  24   6   9       80.49      269.38    366.59 o 
 -25   7   9     1546.29      974.62    322.94 o 
 -23   7   9      278.57      414.63    208.37 o 
 -21   7   9      108.38     -100.15    157.10 o 
 -19   7   9     2321.51     1878.20    191.20 o 
 -17   7   9    13622.39    13102.63    327.87 o 
 -15   7   9    14241.26    14393.96    296.89 o 
 -13   7   9    14044.68    13960.80    233.66 o 
 -11   7   9    36987.89    37243.59    380.09 o 
  -9   7   9    98680.91   100747.11    774.14 o 
  -7   7   9   106400.33   107352.23    794.05 o 
  -5   7   9    79995.27    81825.16    647.71 o 
  -3   7   9    53778.82    55559.04    456.71 o 
  -1   7   9    51105.43    52158.78    530.59 o 
   1   7   9    35571.07    36665.75    314.42 o 
   3   7   9    11149.75    11339.57    165.56 o 
   5   7   9     6465.62     6828.83    121.96 o 
   7   7   9     6030.91     6126.51    131.26 o 
   9   7   9      377.76      340.00     60.95 o 
  11   7   9      100.43       21.27     66.06 o 
  13   7   9       12.08     -133.83     89.22 o 
  15   7   9      181.87     -178.63    119.09 o 
  17   7   9      781.77      807.32    195.75 o 
  19   7   9       52.37     -320.89    268.64 o 
  21   7   9      176.30       91.60    309.39 o 
  23   7   9       18.42     -192.41    500.27 o 
  25   7   9       83.43     -451.70    349.90 o 
 -26   8   9    44215.92    47158.35   1659.91 o 
 -24   8   9    27847.81    30726.27   1240.25 o 
 -22   8   9       72.60      -42.82    181.07 o 
 -20   8   9     8391.08     7906.45    353.75 o 
 -18   8   9      866.91      694.82    151.40 o 
 -16   8   9     4603.20     4353.56    214.73 o 
 -14   8   9      247.72       21.09     81.01 o 
 -12   8   9     5314.28     5689.52    151.80 o 
 -10   8   9    37985.11    38520.39    421.26 o 
  -8   8   9    10644.94    10392.05    178.22 o 
  -6   8   9    24842.47    24425.69    275.47 o 
  -4   8   9   107745.46   108547.09    835.51 o 
  -2   8   9    32158.06    32539.34    315.67 o 
   0   8   9     1494.96     1583.17     73.96 o 
   2   8   9     7493.92     7874.47    127.99 o 
   4   8   9     9998.21    10451.35    154.14 o 
   6   8   9    26092.02    28022.98    309.72 o 
   8   8   9      291.80      445.12     67.67 o 
  10   8   9    68997.59    69568.24    660.20 o 
  12   8   9   112254.49   114021.69   1358.67 o 
  14   8   9    96676.66    97508.45   1547.41 o 
  16   8   9    29828.66    30012.35    818.33 o 
  18   8   9    14182.69    13899.59    958.69 o 
  20   8   9    50779.92    55105.62   2027.09 o 
  22   8   9    73423.38    77262.81   3713.54 o 
  24   8   9    19630.24    19789.52   1731.70 o 
 -25   9   9     2222.06     3189.30    526.95 o 
 -23   9   9     5753.98     5143.83   1433.47 o 
 -21   9   9     1489.42     1869.13    320.77 o 
 -19   9   9     2007.19     1594.23    207.58 o 
 -17   9   9     1414.47     1183.22    163.42 o 
 -15   9   9     7307.46     7259.37    253.30 o 
 -13   9   9    33149.70    33443.88    465.45 o 
 -11   9   9    30563.81    30577.31    377.08 o 
  -9   9   9     2332.22     2416.03    110.87 o 
  -7   9   9      851.26      702.11     73.41 o 
  -5   9   9      478.80      489.82     65.83 o 
  -3   9   9    26201.79    27539.07    314.22 o 
  -1   9   9    45002.85    45434.48    428.62 o 
   1   9   9     3572.03     3855.60    108.07 o 
   3   9   9     4640.69     4535.55    114.73 o 
   5   9   9      365.10      433.08     60.92 o 
   7   9   9    18619.70    19046.36    260.03 o 
   9   9   9    29841.28    29529.24    411.81 o 
  11   9   9    10503.79    10346.03    294.62 o 
  13   9   9     4372.69     4309.00    263.63 o 
  15   9   9       57.26     -149.06    142.28 o 
  17   9   9      714.95      409.16    267.07 o 
  19   9   9     1318.98     1561.91    435.22 o 
  21   9   9        4.99     -615.72    423.31 o 
  23   9   9     2899.95     4194.57    952.44 o 
 -24  10   9     3628.13     2945.92    697.49 o 
 -22  10   9     1026.46      703.18    411.19 o 
 -20  10   9    12101.92    11785.17    676.86 o 
 -18  10   9     7455.13     7867.67    395.16 o 
 -16  10   9     1968.48     2117.63    175.61 o 
 -14  10   9     7479.43     7022.56    254.13 o 
 -12  10   9    36715.75    36996.39    529.95 o 
 -10  10   9    42993.39    42329.13    530.28 o 
  -8  10   9     5277.61     5735.09    175.37 o 
  -6  10   9    10396.97    10738.89    201.58 o 
  -4  10   9    26540.49    27201.01    318.56 o 
  -2  10   9    13635.91    14515.40    222.97 o 
   0  10   9     4724.92     4697.09    129.55 o 
   2  10   9     3738.45     3901.24    119.21 o 
   4  10   9    22182.23    22268.62    275.27 o 
   6  10   9    51958.27    53928.77    535.48 o 
   8  10   9    17346.36    18211.61    438.80 o 
  10  10   9    11587.55    11699.72    329.05 o 
  12  10   9    46741.00    47608.99    910.53 o 
  14  10   9    15257.92    15436.53    504.11 o 
  16  10   9       97.39     -135.74    235.09 o 
  18  10   9      208.70      124.86    509.89 o 
  20  10   9     9832.32    10370.98   1221.81 o 
  22  10   9    14416.35    14959.99   1500.81 o 
 -23  11   9     2918.56     2751.46    639.77 o 
 -21  11   9      233.18      158.91    376.42 o 
 -19  11   9     3474.49     3314.59    452.46 o 
 -17  11   9     2741.12     2485.16    272.23 o 
 -15  11   9     8268.72     8282.74    309.66 o 
 -13  11   9    54462.26    54774.76    771.50 o 
 -11  11   9    36486.77    37497.35    588.72 o 
  -9  11   9     2623.42     3060.94    161.47 o 
  -7  11   9      591.28      362.02     98.10 o 
  -5  11   9     9299.72     9577.89    209.03 o 
  -3  11   9    53609.64    53818.86    547.85 o 
  -1  11   9    74804.35    75149.02    834.56 o 
   1  11   9     2192.37     2140.77    113.36 o 
   3  11   9    16530.04    16177.54    266.08 o 
   5  11   9     8970.56     9429.62    269.49 o 
   7  11   9     4948.84     4749.27    211.85 o 
   9  11   9    25095.12    25319.98    645.89 o 
  11  11   9     5057.31     5310.08    295.38 o 
  13  11   9     5475.06     5436.46    334.69 o 
  15  11   9     7680.68     8622.46    601.98 o 
  17  11   9     1099.22      940.64    385.82 o 
  19  11   9    12988.68     9466.64   1173.71 o 
  21  11   9     3604.29     3925.19    923.57 o 
 -22  12   9     8354.69     8181.79    845.94 o 
 -20  12   9    16804.70    17097.43   1088.19 o 
 -18  12   9    20221.33    20102.77    790.01 o 
 -16  12   9    29920.34    30749.15    869.51 o 
 -14  12   9    29511.98    29793.79    662.27 o 
 -12  12   9    31290.17    31364.16    570.59 o 
 -10  12   9    26445.72    26206.19    500.04 o 
  -8  12   9     9993.01    10220.28    285.53 o 
  -6  12   9      537.68      749.27    107.36 o 
  -4  12   9    19899.16    19334.96    349.77 o 
  -2  12   9    22085.66    22419.80    377.99 o 
   0  12   9    21599.13    21539.17    351.41 o 
   2  12   9    23800.03    24480.88    408.50 o 
   4  12   9    32149.22    32836.61    552.28 o 
   6  12   9    28078.60    27879.49    561.59 o 
   8  12   9    13795.29    13937.50    430.18 o 
  10  12   9     2212.70     2139.96    220.46 o 
  12  12   9      170.83       26.25    199.49 o 
  14  12   9      747.97      681.28    295.23 o 
  16  12   9     3650.77     3164.68    808.13 o 
  18  12   9     3288.24     2924.65    817.75 o 
  20  12   9     1637.83     1144.85    683.06 o 
 -19  13   9    18992.76    19341.82   1032.81 o 
 -17  13   9    34128.94    36174.43   1295.26 o 
 -15  13   9     7109.90     7535.55    448.53 o 
 -13  13   9     2445.56     2610.98    261.79 o 
 -11  13   9     1805.40     1492.68    195.23 o 
  -9  13   9    11792.68    11807.89    333.95 o 
  -7  13   9    34753.89    36362.99    583.19 o 
  -5  13   9    12770.79    12385.72    340.87 o 
  -3  13   9      828.80      662.09    118.74 o 
  -1  13   9     2815.82     3074.80    180.84 o 
   1  13   9    10663.24    10600.75    299.02 o 
   3  13   9    62571.17    63163.88    936.08 o 
   5  13   9    65799.49    66077.13   1015.02 o 
   7  13   9    21659.98    22258.72    786.34 o 
   9  13   9     1469.30     1484.06    253.17 o 
  11  13   9     8066.64     8956.02    757.20 o 
  13  13   9    44192.93    44386.41   1453.30 o 
  15  13   9    33183.39    33017.80   2106.91 o 
  17  13   9        1.82     -298.24    442.55 o 
  19  13   9    12058.59     8418.00   1212.19 o 
 -18  14   9       20.94     -364.63    268.35 o 
 -16  14   9     1383.45      748.47    335.91 o 
 -14  14   9     3682.80     3855.77    482.64 o 
 -12  14   9     1384.17     1360.80    253.45 o 
 -10  14   9       96.72      -37.48    147.78 o 
  -8  14   9      364.01      113.45    125.67 o 
  -6  14   9      627.41      611.53    138.98 o 
  -4  14   9     1213.87     1041.95    137.29 o 
  -2  14   9     1087.71      911.68    141.62 o 
   0  14   9     7252.23     8102.49    291.61 o 
   2  14   9     4915.27     5371.43    287.45 o 
   4  14   9     1282.16     1770.76    183.27 o 
   6  14   9       25.01      -38.79    173.97 o 
   8  14   9     1547.84     1236.70    320.44 o 
  10  14   9     2978.59     2624.77    401.08 o 
  12  14   9     7319.93     8175.78   1111.18 o 
  14  14   9    19877.52    17336.27   1529.67 o 
  16  14   9    22490.59    22300.49   1779.81 o 
 -17  15   9     3065.08     3103.68    495.44 o 
 -15  15   9     3857.34     4197.60    790.67 o 
 -13  15   9    17089.40    15226.02    804.58 o 
 -11  15   9    14979.49    14844.19    649.73 o 
  -9  15   9     2369.17     2196.04    259.44 o 
  -7  15   9      971.05      912.02    198.11 o 
  -5  15   9    10311.69     9796.07    427.75 o 
  -3  15   9    29282.25    30214.11    705.58 o 
  -1  15   9    25316.71    25940.30    604.51 o 
   1  15   9      107.52       41.75    162.36 o 
   3  15   9    27181.51    27687.65    723.30 o 
   5  15   9    26151.28    25852.70   1120.61 o 
   7  15   9     2104.42     2101.17    379.04 o 
   9  15   9       26.90      -82.38    294.46 o 
  11  15   9     2870.21     2751.48    740.78 o 
  13  15   9    19809.57    20251.30   1654.74 o 
  15  15   9    22053.04    24166.88   1876.01 o 
 -14  16   9     1516.27     1353.08    382.51 o 
 -12  16   9      221.19      505.16    307.67 o 
 -10  16   9     3149.15     2548.60    429.38 o 
  -8  16   9      602.06      150.51    388.56 o 
  -6  16   9     3269.38     3809.19    378.23 o 
  -4  16   9     2023.43     2389.46    323.78 o 
  -2  16   9      710.63     1148.89    242.68 o 
   0  16   9     8448.81     8513.36    454.48 o 
   2  16   9     9732.61     9550.03    517.89 o 
   4  16   9      203.56      -37.80    197.88 o 
   6  16   9     7502.93     8369.90   1067.88 o 
   8  16   9     3211.34     2886.17    769.65 o 
  10  16   9       62.29     -134.69    432.93 o 
  12  16   9       22.04      384.82    529.13 o 
 -11  17   9    35546.03    36630.71   2347.42 o 
  -9  17   9    31555.06    32388.05   1507.96 o 
  -7  17   9    27441.84    25642.31   1438.28 o 
  -5  17   9    30433.58    28950.38   1572.96 o 
  -3  17   9    42480.40    43956.82   1764.13 o 
  -1  17   9    44684.60    45156.54   2881.36 o 
   1  17   9     9381.54     9709.20    815.99 o 
   3  17   9       27.52     -252.06    305.90 o 
   5  17   9      772.87      976.21    404.72 o 
   7  17   9       57.49      153.93    481.03 o 
   9  17   9       53.57      163.55    490.65 o 
  -8  18   9      502.99      249.87    375.31 o 
  -6  18   9     2551.29     2524.26    540.53 o 
  -4  18   9     8208.20     7366.30    812.94 o 
  -2  18   9       24.76     -491.05    327.36 o 
   0  18   9    15739.68    15856.92   1871.20 o 
   2  18   9    18998.77    18293.01   2227.16 o 
   4  18   9     2898.47     2673.96    875.47 o 
   6  18   9       20.24      250.13    577.23 o 
 -28   0  10     4260.29     2933.82    618.94 o 
 -26   0  10        0.20      104.46    357.48 o 
 -24   0  10     3851.88     4032.31    460.65 o 
 -22   0  10        6.97      204.25    164.02 o 
 -20   0  10    31451.20    32686.62    715.12 o 
 -18   0  10    51850.67    51172.94   1012.04 o 
 -16   0  10     2278.33     2417.55    231.02 o 
 -14   0  10    24963.31    24895.46    564.72 o 
 -12   0  10    36755.70    34561.32    658.96 o 
 -10   0  10      230.74      397.34     79.21 o 
  -8   0  10     1560.26     1568.35     79.54 o 
  -6   0  10    97002.08    98378.16   1265.35 o 
  -4   0  10   470839.81   467959.03   8482.19 o 
  -2   0  10   640662.75   600314.06  19693.31 o 
   0   0  10   285769.81   288799.97   9841.84 o 
   2   0  10    35749.20    36493.68    609.43 o 
   4   0  10    15585.52    15546.60    316.60 o 
   6   0  10    47549.45    46384.83    555.74 o 
   8   0  10    66844.25    66859.93    762.23 o 
  10   0  10     3040.72     2805.95    103.51 o 
  12   0  10     8051.43     8199.59    216.83 o 
  14   0  10    66181.30    64531.50    865.91 o 
  16   0  10    12933.18    12226.56    576.53 o 
  18   0  10     2864.95     2611.80    328.41 o 
  20   0  10     5868.90     5618.86    463.41 o 
  22   0  10     2792.92     1827.91    615.72 o 
  24   0  10    12218.97    11698.62   1269.92 o 
  26   0  10     1793.68     1847.15    740.78 o 
 -27   1  10    13211.29    14499.08    755.73 o 
 -25   1  10    18070.47    18432.64    795.07 o 
 -23   1  10    11732.63    11403.18    414.90 o 
 -21   1  10     2621.30     2472.90    191.74 o 
 -19   1  10     9919.59     9916.22    275.52 o 
 -17   1  10    33749.68    32560.99    500.21 o 
 -15   1  10    14953.47    15062.77    299.60 o 
 -13   1  10     3435.42     3398.21    126.98 o 
 -11   1  10      822.42      981.01     74.39 o 
  -9   1  10     6256.88     6495.01    137.93 o 
  -7   1  10    13118.17    12980.73    145.61 o 
  -5   1  10     9408.25     9339.17    210.13 o 
  -3   1  10      555.14      615.03    116.88 o 
  -1   1  10     3870.31     4107.78    414.97 o 
   1   1  10    11752.17    11984.88    210.49 o 
   3   1  10     1942.64     2055.06     68.11 o 
   5   1  10     3055.33     3706.49     69.35 o 
   7   1  10     1109.98     1220.21     59.39 o 
   9   1  10    22322.56    22461.61    253.70 o 
  11   1  10    22197.91    23366.08    252.44 o 
  13   1  10    33538.39    33006.22    370.20 o 
  15   1  10    15989.04    16241.08    279.97 o 
  17   1  10     9606.69     9483.87    284.05 o 
  19   1  10    15139.47    15036.18    602.00 o 
  21   1  10    21794.50    20791.83   1087.87 o 
  23   1  10    13684.74    12480.13    904.46 o 
  25   1  10     5031.63     5238.31    679.36 o 
 -28   2  10     1398.67      865.44    337.64 o 
 -26   2  10     2417.70     3148.66    420.75 o 
 -24   2  10     3295.41     3431.18    292.50 o 
 -22   2  10     4375.48     4064.95    235.41 o 
 -20   2  10    62214.97    62544.07    883.14 o 
 -18   2  10    84054.79    83924.61    978.60 o 
 -16   2  10    36470.27    36837.66    482.21 o 
 -14   2  10     3547.75     3687.27    132.94 o 
 -12   2  10     6477.54     6500.67    142.37 o 
 -10   2  10     5166.32     4928.16    112.73 o 
  -8   2  10    23442.72    23870.47    249.31 o 
  -6   2  10      678.96      702.65     48.05 o 
  -4   2  10    60359.89    57328.62    737.21 o 
  -2   2  10   154110.03   155051.06   2707.70 o 
   0   2  10    32814.15    32565.59    488.16 o 
   2   2  10    11395.94    12094.76    177.61 o 
   4   2  10    29259.24    31760.14    301.97 o 
   6   2  10     2901.19     2872.19     72.27 o 
   8   2  10      574.04      764.37     52.90 o 
  10   2  10     5055.06     5085.58    105.92 o 
  12   2  10    71785.04    71867.30    614.56 o 
  14   2  10    75480.27    76158.13    681.53 o 
  16   2  10    18108.19    18534.39    392.43 o 
  18   2  10      664.82      614.82    135.76 o 
  20   2  10      293.64      516.39    176.84 o 
  22   2  10      481.22      573.16    346.73 o 
  24   2  10     2678.80     2746.05    554.39 o 
  26   2  10      409.35      418.54    394.44 o 
 -27   3  10    21126.57    22702.93    937.50 o 
 -25   3  10    16463.66    17411.70   1208.09 o 
 -23   3  10     1842.38     1757.81    201.77 o 
 -21   3  10      130.85      -42.55    110.71 o 
 -19   3  10     1452.73     1323.28    140.56 o 
 -17   3  10    14529.59    13917.32    293.03 o 
 -15   3  10    12538.66    12616.98    242.44 o 
 -13   3  10      787.10      850.76     80.24 o 
 -11   3  10    25594.88    24579.12    279.38 o 
  -9   3  10    18756.70    18978.63    214.36 o 
  -7   3  10     2428.61     2587.29     67.45 o 
  -5   3  10    27382.22    28256.81    323.65 o 
  -3   3  10     3502.40     3997.60     95.19 o 
  -1   3  10    17077.38    18205.51    248.17 o 
   1   3  10    20097.27    19789.15    237.72 o 
   3   3  10      244.33      275.62     32.29 o 
   5   3  10     8813.18     9456.91    131.74 o 
   7   3  10     4220.70     4116.28    102.98 o 
   9   3  10       49.81       -5.63     41.34 o 
  11   3  10     3503.37     3886.92    107.04 o 
  13   3  10      112.88       70.41     69.79 o 
  15   3  10       85.92       48.03     78.73 o 
  17   3  10      288.36      112.13    104.66 o 
  19   3  10    14734.32    15016.50    432.75 o 
  21   3  10    31454.93    28897.23   1326.33 o 
  23   3  10    16267.12    14313.32    965.92 o 
  25   3  10       26.80     -202.53    321.25 o 
 -26   4  10      741.91      675.23    299.16 o 
 -24   4  10       13.81       58.82    221.92 o 
 -22   4  10     4006.38     3620.92    253.33 o 
 -20   4  10    33241.93    34209.23    598.26 o 
 -18   4  10    43970.21    44660.04    606.01 o 
 -16   4  10    26460.87    25771.86    379.69 o 
 -14   4  10     3759.35     3930.95    138.72 o 
 -12   4  10     5591.55     5660.28    147.44 o 
 -10   4  10    52034.41    50145.94    464.44 o 
  -8   4  10    61507.30    61375.43    506.60 o 
  -6   4  10     7479.44     7336.90    122.81 o 
  -4   4  10     9755.08     9914.06    127.67 o 
  -2   4  10     5375.07     5694.39     94.30 o 
   0   4  10     3212.26     3840.02     76.32 o 
   2   4  10    31673.72    31278.34    292.53 o 
   4   4  10    37032.14    37571.76    360.95 o 
   6   4  10     8956.50     8854.42    142.39 o 
   8   4  10     1699.83     1730.88     74.11 o 
  10   4  10    14923.13    15000.90    205.17 o 
  12   4  10    89290.86    89425.22    801.64 o 
  14   4  10    95333.47    95025.48    980.72 o 
  16   4  10    15514.97    15866.28    383.13 o 
  18   4  10      191.14      204.37    134.02 o 
  20   4  10      398.12      432.39    196.03 o 
  22   4  10     1034.13     1197.76    400.67 o 
  24   4  10        3.19      317.48    360.55 o 
 -27   5  10     1821.36     1849.44    369.14 o 
 -25   5  10       41.95     -177.56    216.28 o 
 -23   5  10    14735.43    14710.44    556.81 o 
 -21   5  10    43095.65    43737.89    897.72 o 
 -19   5  10    24190.81    24518.81    466.43 o 
 -17   5  10      155.36       94.69     90.70 o 
 -15   5  10     3533.40     3794.43    146.91 o 
 -13   5  10    60520.92    60622.96    626.98 o 
 -11   5  10   197857.30   197498.81   1659.50 o 
  -9   5  10   109141.38   109867.96    889.23 o 
  -7   5  10     1685.60     1619.46     73.97 o 
  -5   5  10    14819.38    14128.76    214.33 o 
  -3   5  10     2023.25     2279.06     69.44 o 
  -1   5  10    15355.62    15499.53    187.75 o 
   1   5  10     4087.99     3986.23    100.72 o 
   3   5  10    26380.71    27121.91    281.30 o 
   5   5  10   136458.58   136255.05   1023.55 o 
   7   5  10   134705.94   135668.55   1037.70 o 
   9   5  10    18003.76    17931.64    219.06 o 
  11   5  10      274.80      194.96     63.51 o 
  13   5  10    10845.85    10835.61    234.62 o 
  15   5  10    39507.30    40994.08    701.21 o 
  17   5  10    30723.11    31637.46    744.74 o 
  19   5  10     2058.35     1813.78    316.07 o 
  21   5  10     2555.75     1400.59   1005.35 o 
  23   5  10      174.32       43.58    346.74 o 
  25   5  10     6124.56     4599.24    690.26 o 
 -26   6  10        7.91     -260.22    247.98 o 
 -24   6  10        3.81     -201.26    215.99 o 
 -22   6  10       68.72      159.02    145.02 o 
 -20   6  10     3102.32     2762.74    201.42 o 
 -18   6  10     3892.46     4456.40    223.43 o 
 -16   6  10      986.25      813.88    118.02 o 
 -14   6  10      108.51       88.17     75.95 o 
 -12   6  10     3028.56     3217.28    129.34 o 
 -10   6  10    14491.55    14878.35    239.32 o 
  -8   6  10    36974.13    37232.69    376.10 o 
  -6   6  10    34214.64    33769.68    331.71 o 
  -4   6  10    58695.64    58771.02    504.13 o 
  -2   6  10    89183.55    92070.10    866.80 o 
   0   6  10    64613.97    66741.03    615.07 o 
   2   6  10    32391.02    32051.30    315.46 o 
   4   6  10    29087.06    30404.61    294.36 o 
   6   6  10    50470.08    50986.23    481.79 o 
   8   6  10    16063.83    16077.89    222.80 o 
  10   6  10      715.04      847.41     79.37 o 
  12   6  10      955.25      689.12     82.39 o 
  14   6  10      129.80       12.72    102.96 o 
  16   6  10      303.77      341.63    157.88 o 
  18   6  10        0.20      -41.51    159.39 o 
  20   6  10      177.56     -307.86    375.20 o 
  22   6  10       30.58       33.77    332.50 o 
  24   6  10        0.27     -164.34    423.31 o 
 -25   7  10    32843.44    33781.64   1124.58 o 
 -23   7  10     2937.21     3186.56    392.19 o 
 -21   7  10     2552.09     2916.16    254.44 o 
 -19   7  10      129.02      169.74    130.71 o 
 -17   7  10    16048.81    16416.45    366.83 o 
 -15   7  10     4645.73     4955.71    195.08 o 
 -13   7  10     9615.16     9642.40    214.25 o 
 -11   7  10    75992.12    77806.09    764.39 o 
  -9   7  10    63239.56    65154.47    629.17 o 
  -7   7  10      107.43      135.71     54.93 o 
  -5   7  10    31489.68    31820.18    334.44 o 
  -3   7  10     8381.08     8882.35    141.38 o 
  -1   7  10     3153.71     3433.44     91.02 o 
   1   7  10     1932.74     2052.04     76.40 o 
   3   7  10    23954.91    24567.89    274.61 o 
   5   7  10    95308.00    96340.52    842.16 o 
   7   7  10    49586.57    51567.73    493.26 o 
   9   7  10      104.69      108.18     62.80 o 
  11   7  10     7225.56     7546.55    174.44 o 
  13   7  10     3930.50     4006.36    196.05 o 
  15   7  10       21.32       68.77    131.34 o 
  17   7  10      110.51        1.48    158.89 o 
  19   7  10    23649.82    20953.61   1548.91 o 
  21   7  10    66378.99    70711.20   3415.30 o 
  23   7  10    33877.64    38616.98   2405.14 o 
 -24   8  10     4076.67     4279.31    550.34 o 
 -22   8  10     1871.24     1744.66    325.90 o 
 -20   8  10      583.54      422.67    157.36 o 
 -18   8  10     2461.76     2652.54    207.76 o 
 -16   8  10      156.19      184.65    115.36 o 
 -14   8  10     1780.34     1509.19    130.06 o 
 -12   8  10       58.94      -36.87     68.66 o 
 -10   8  10     4141.52     4160.46    136.58 o 
  -8   8  10    23928.09    25239.21    317.84 o 
  -6   8  10     8161.49     7904.59    157.21 o 
  -4   8  10     4939.16     5282.39    136.76 o 
  -2   8  10      536.55      330.80     55.84 o 
   0   8  10     5337.60     5718.08    120.41 o 
   2   8  10    11197.05    11290.19    175.01 o 
   4   8  10     5035.95     5322.00    123.33 o 
   6   8  10       40.60       87.98     58.64 o 
   8   8  10     2500.10     2453.35    114.89 o 
  10   8  10       60.64       55.74     72.84 o 
  12   8  10      143.19       97.89    102.34 o 
  14   8  10       31.83      104.54    124.66 o 
  16   8  10      300.05      426.97    170.53 o 
  18   8  10      250.45      153.93    404.06 o 
  20   8  10      215.49     -115.45    490.65 o 
  22   8  10     1655.79     1568.15    702.30 o 
 -23   9  10    12997.65    11895.15    775.63 o 
 -21   9  10     1968.98     1702.04    369.37 o 
 -19   9  10     8558.99     8599.69    418.62 o 
 -17   9  10    25662.56    25886.15    534.36 o 
 -15   9  10    13617.19    13482.21    352.87 o 
 -13   9  10     4260.81     4323.65    175.90 o 
 -11   9  10    30783.34    31173.52    414.48 o 
  -9   9  10    25178.12    25108.04    333.48 o 
  -7   9  10     1632.95     1896.91    104.89 o 
  -5   9  10     3825.33     3796.43    122.49 o 
  -3   9  10      329.82      211.34     63.96 o 
  -1   9  10     5386.68     5520.90    130.26 o 
   1   9  10     1952.77     1693.70     86.61 o 
   3   9  10    21896.73    22243.90    285.29 o 
   5   9  10    78959.09    80735.15    737.44 o 
   7   9  10    35371.94    35735.72    413.77 o 
   9   9  10      847.51      817.29    102.40 o 
  11   9  10    20077.53    19921.14    410.91 o 
  13   9  10     5505.69     5686.63    277.49 o 
  15   9  10       45.57       78.74    140.43 o 
  17   9  10     3947.32     3977.73    567.76 o 
  19   9  10    36308.48    36740.96   2203.11 o 
  21   9  10    82399.79    89731.07   4107.98 o 
 -22  10  10        5.01     -285.03    266.01 o 
 -20  10  10     3607.53     3200.29    457.98 o 
 -18  10  10     5905.82     5982.20    302.96 o 
 -16  10  10     1710.39     1666.33    168.05 o 
 -14  10  10    37910.70    39004.55    613.73 o 
 -12  10  10    27899.65    28099.84    465.41 o 
 -10  10  10     2676.08     3073.35    153.75 o 
  -8  10  10        9.57       84.75     72.07 o 
  -6  10  10    12674.22    12594.27    224.93 o 
  -4  10  10    83101.38    83548.08    790.97 o 
  -2  10  10   139847.36   142780.25   1170.26 o 
   0  10  10    47186.87    49224.53    565.57 o 
   2  10  10     1530.51     1320.35     93.00 o 
   4  10  10     9468.53     9483.87    181.22 o 
   6  10  10    32855.45    33186.00    439.75 o 
   8  10  10    36972.87    37304.86    587.38 o 
  10  10  10    15264.07    15296.78    376.02 o 
  12  10  10      627.40      497.67    143.00 o 
  14  10  10       55.17      276.24    167.67 o 
  16  10  10     5010.53     4156.01    523.80 o 
  18  10  10    12202.09    10736.56   1183.33 o 
  20  10  10     6409.17     5887.79    990.92 o 
 -21  11  10     5703.77     5749.56    589.74 o 
 -19  11  10     8408.28     8489.21    996.83 o 
 -17  11  10    10211.83    10011.43    417.97 o 
 -15  11  10    16083.02    15803.97    416.72 o 
 -13  11  10    39854.18    41786.41    646.33 o 
 -11  11  10    87637.52    89410.55   1084.79 o 
  -9  11  10    99085.78    98997.96   1073.84 o 
  -7  11  10    25595.93    26481.87    416.69 o 
  -5  11  10     3751.52     4006.54    160.17 o 
  -3  11  10     1165.11     1539.12    103.60 o 
  -1  11  10       53.87      157.13     67.43 o 
   1  11  10     7794.30     7796.91    187.15 o 
   3  11  10    30916.89    31642.53    435.33 o 
   5  11  10    79270.36    80670.24   1021.50 o 
   7  11  10    60381.82    61933.91    889.65 o 
   9  11  10    13002.17    13363.40    394.78 o 
  11  11  10     2486.88     2929.82    247.74 o 
  13  11  10     5687.35     5897.99    386.71 o 
  15  11  10    15540.41    14216.23    953.34 o 
  17  11  10    10001.06    10755.80   1164.09 o 
  19  11  10       23.49     -500.27    394.44 o 
 -20  12  10     9478.72     8141.23    661.64 o 
 -18  12  10    25094.34    26827.09   1088.94 o 
 -16  12  10     5493.30     5934.90    500.94 o 
 -14  12  10     2485.05     2473.09    231.29 o 
 -12  12  10     4649.61     4775.74    236.98 o 
 -10  12  10     2681.94     3039.74    249.73 o 
  -8  12  10    18973.00    18818.70    390.35 o 
  -6  12  10     2394.62     2293.15    154.42 o 
  -4  12  10     4553.21     4530.43    173.39 o 
  -2  12  10     8835.56     9616.74    251.73 o 
   0  12  10      107.10      111.75     82.49 o 
   2  12  10    15718.00    16893.76    345.33 o 
   4  12  10    15017.47    15611.17    352.58 o 
   6  12  10       20.77       -5.54    115.44 o 
   8  12  10     6251.47     6843.51    299.72 o 
  10  12  10      421.62      536.35    179.21 o 
  12  12  10    26910.27    25742.20   1036.32 o 
  14  12  10    33938.96    35346.70   2688.95 o 
  16  12  10     2733.16     2414.76    692.68 o 
  18  12  10     3154.55     4184.95    894.71 o 
 -19  13  10      119.89     -121.92    292.10 o 
 -17  13  10     2914.12     3393.01    467.86 o 
 -15  13  10     7462.98     7382.49    579.26 o 
 -13  13  10    12353.86    12512.03    426.47 o 
 -11  13  10    15999.80    16126.21    466.73 o 
  -9  13  10    19139.89    19511.96    432.37 o 
  -7  13  10    22485.91    23092.89    463.67 o 
  -5  13  10    12257.50    12053.18    321.34 o 
  -3  13  10     1031.36      973.45    128.63 o 
  -1  13  10      226.67       64.51     94.95 o 
   1  13  10     6087.35     6225.01    233.71 o 
   3  13  10    24211.42    24343.30    484.86 o 
   5  13  10    26491.61    27087.44    759.16 o 
   7  13  10    17781.89    17655.08    516.02 o 
   9  13  10     6320.14     7029.92    405.12 o 
  11  13  10     1899.18     1898.21    716.73 o 
  13  13  10      384.81      173.17    471.41 o 
  15  13  10       97.95      211.65    500.27 o 
  17  13  10      287.29      105.83    519.51 o 
 -18  14  10    23718.51    25766.84   1114.88 o 
 -16  14  10     9872.58     9385.05    677.06 o 
 -14  14  10        6.54      -46.27    237.68 o 
 -12  14  10       94.44     -152.50    202.15 o 
 -10  14  10     6876.51     7209.98    334.31 o 
  -8  14  10    23104.09    23513.86    566.25 o 
  -6  14  10     8804.79     8722.29    356.81 o 
  -4  14  10     1110.60     1051.81    156.05 o 
  -2  14  10    12210.88    12150.96    353.33 o 
   0  14  10      142.72     -170.87    113.91 o 
   2  14  10    26831.04    27681.06    542.03 o 
   4  14  10    25185.48    24895.97    570.21 o 
   6  14  10     4324.47     4433.50    342.79 o 
   8  14  10        1.26     -304.37    213.48 o 
  10  14  10     5265.42     5083.66    633.85 o 
  12  14  10    51196.30    49497.84   2645.66 o 
  14  14  10    68393.36    65949.02   3270.99 o 
  16  14  10    14075.37    12121.92   1337.26 o 
 -15  15  10      120.64      -34.18    276.72 o 
 -13  15  10     1069.10      836.43    317.27 o 
 -11  15  10     5088.48     4147.02    637.32 o 
  -9  15  10     1840.58     1638.59    347.72 o 
  -7  15  10      897.51      474.55    208.80 o 
  -5  15  10     3054.16     3251.49    284.95 o 
  -3  15  10      228.03      306.92    160.25 o 
  -1  15  10     6204.72     6617.31    361.43 o 
   1  15  10     4799.81     5088.82    310.55 o 
   3  15  10      168.79       45.89    156.91 o 
   5  15  10      652.56      535.58    461.79 o 
   7  15  10      140.52     -221.27    375.20 o 
   9  15  10      799.89      202.03    461.79 o 
  11  15  10      104.07      192.41    452.17 o 
  13  15  10     5481.15     5166.25    962.06 o 
 -12  16  10     7601.14     8502.26    647.63 o 
 -10  16  10     5547.15     4882.38    697.30 o 
  -8  16  10     5401.30     4613.31    604.42 o 
  -6  16  10    18679.00    18272.99   1054.43 o 
  -4  16  10    51968.13    50267.54   1873.93 o 
  -2  16  10    82149.12    77943.80   2509.23 o 
   0  16  10    43412.18    41069.70   2385.90 o 
   2  16  10     6049.92     5380.85   1351.69 o 
   4  16  10     2024.78      909.14    394.56 o 
   6  16  10     9470.34     8956.75   1077.50 o 
   8  16  10    11924.34    12131.54   1260.29 o 
  10  16  10      610.48      327.10    490.65 o 
  -9  17  10      213.94      225.51    339.93 o 
  -7  17  10     2485.35     1788.41    480.70 o 
  -5  17  10     8220.60     9109.11   1024.59 o 
  -3  17  10      427.69       37.28    321.25 o 
  -1  17  10     5386.07     5018.48    628.57 o 
   1  17  10    10030.08     9268.10    792.50 o 
   3  17  10      847.66      392.85    370.70 o 
   5  17  10      852.21      173.17    481.03 o 
   7  17  10       15.11      461.79    557.99 o 
  -4  18  10    24151.21    25997.25   1349.31 o 
  -2  18  10    26129.14    26741.81   1358.72 o 
   0  18  10    10611.82     9527.50    845.29 o 
   2  18  10     1676.19      528.03    659.01 o 
 -27   1  11     4415.07     4307.44    477.98 o 
 -25   1  11    22893.64    22677.93    894.91 o 
 -23   1  11     5895.74     6255.86    364.73 o 
 -21   1  11     7302.24     7722.44    296.02 o 
 -19   1  11    31687.52    31707.09    559.22 o 
 -17   1  11     5287.32     5393.18    209.36 o 
 -15   1  11     4529.43     4231.84    171.65 o 
 -13   1  11     1994.11     2126.49    115.59 o 
 -11   1  11    33739.79    32810.57    412.44 o 
  -9   1  11    61928.27    60027.87    577.34 o 
  -7   1  11     5190.85     4924.24    116.57 o 
  -5   1  11    43917.13    44489.51    695.96 o 
  -3   1  11   169971.42   165992.25   3306.16 o 
  -1   1  11   116373.73   111509.05   3034.01 o 
   1   1  11    29521.90    28910.07    423.74 o 
   3   1  11    38518.11    38885.49    491.35 o 
   5   1  11   137598.97   137791.03   1151.58 o 
   7   1  11   130045.84   131251.16   1025.98 o 
   9   1  11    44378.36    43382.89    425.31 o 
  11   1  11     3097.10     3397.70    106.90 o 
  13   1  11    33888.91    33988.03    358.28 o 
  15   1  11    10738.77    10231.72    249.56 o 
  17   1  11      640.81      640.98    130.02 o 
  19   1  11      519.95      355.23    145.01 o 
  21   1  11     9521.44     9573.79    487.75 o 
  23   1  11    25223.92    23639.84   1231.08 o 
  25   1  11     7983.50     8214.72    801.34 o 
 -26   2  11    26242.24    26648.01    994.61 o 
 -24   2  11    19826.08    21400.59    631.59 o 
 -22   2  11    10020.73     9641.40    389.53 o 
 -20   2  11    22465.96    22466.41    480.29 o 
 -18   2  11    59403.33    58971.31    751.61 o 
 -16   2  11    63520.48    60846.66    685.67 o 
 -14   2  11    13849.46    14198.54    256.04 o 
 -12   2  11      166.53       13.15     63.09 o 
 -10   2  11      120.22       69.70     59.20 o 
  -8   2  11     6629.56     6138.91    122.82 o 
  -6   2  11    23102.74    23088.28    312.86 o 
  -4   2  11    10424.10    10441.12    242.37 o 
  -2   2  11     1886.04     1651.20     97.18 o 
   0   2  11    22953.97    23004.84    368.96 o 
   2   2  11     1239.63     1190.78     59.29 o 
   4   2  11     4599.22     4183.21     98.41 o 
   6   2  11     1847.93     2092.13     75.60 o 
   8   2  11     1756.72     1699.97     77.50 o 
  10   2  11    10063.81     9673.61    163.04 o 
  12   2  11     1293.32     1303.75     82.21 o 
  14   2  11       48.92       43.41     76.28 o 
  16   2  11      442.07      364.10    111.34 o 
  18   2  11     4563.18     4530.50    252.36 o 
  20   2  11    28251.34    29004.95    720.88 o 
  22   2  11    27583.32    27625.57   1967.41 o 
  24   2  11     9462.11    10094.31   1154.47 o 
 -27   3  11    25036.11    27358.19   1028.85 o 
 -25   3  11    37593.59    37161.23   1734.37 o 
 -23   3  11    11328.74    11132.23    468.62 o 
 -21   3  11     3312.24     3066.79    203.23 o 
 -19   3  11    33940.34    35407.24    565.86 o 
 -17   3  11    32508.70    32539.64    471.98 o 
 -15   3  11    17369.15    17109.85    283.72 o 
 -13   3  11     7722.18     7532.46    167.34 o 
 -11   3  11    51187.36    50607.62    516.71 o 
  -9   3  11   118554.61   117859.23   1009.13 o 
  -7   3  11    71245.52    71411.12    628.33 o 
  -5   3  11     3685.31     3788.85     97.38 o 
  -3   3  11     5842.29     5855.79    139.06 o 
  -1   3  11      401.18      291.00     47.31 o 
   1   3  11     6976.75     7145.66    152.37 o 
   3   3  11    19627.93    20013.85    228.75 o 
   5   3  11       98.09      127.94     38.49 o 
   7   3  11     1983.28     2142.57     83.63 o 
   9   3  11     3654.96     3494.03     98.31 o 
  11   3  11    62024.08    62112.37    584.57 o 
  13   3  11   114153.30   115855.18    997.05 o 
  15   3  11    48590.43    47923.09    667.78 o 
  17   3  11    10684.29    10714.11    346.60 o 
  19   3  11     9751.59     9862.62    379.38 o 
  21   3  11    19691.94    18070.16   1037.27 o 
  23   3  11    22214.28    23136.78   1217.64 o 
 -26   4  11     1567.36     1804.77    376.53 o 
 -24   4  11      917.17      868.85    230.00 o 
 -22   4  11     9086.64     9285.76    387.71 o 
 -20   4  11      368.88      378.85    125.98 o 
 -18   4  11    11674.67    11847.10    345.11 o 
 -16   4  11     7660.25     7103.23    221.03 o 
 -14   4  11     5140.47     4912.75    147.49 o 
 -12   4  11    67127.45    66572.59    650.52 o 
 -10   4  11    86795.79    84998.13    781.37 o 
  -8   4  11    18842.04    18676.34    240.90 o 
  -6   4  11      798.76      599.91     54.52 o 
  -4   4  11    37806.29    38287.93    394.69 o 
  -2   4  11   104897.96   107740.04   1145.26 o 
   0   4  11    65088.09    64167.01    619.12 o 
   2   4  11     6436.75     6108.49    128.70 o 
   4   4  11    13466.74    14286.40    179.76 o 
   6   4  11    36193.56    36285.54    376.26 o 
   8   4  11     2113.63     2272.46     93.38 o 
  10   4  11      105.15       75.92     60.16 o 
  12   4  11    14147.23    13695.19    220.72 o 
  14   4  11    63492.23    63261.23    742.09 o 
  16   4  11    65749.48    66207.11   1049.39 o 
  18   4  11    11483.06    11023.94    436.36 o 
  20   4  11     1946.31     1862.24    332.43 o 
  22   4  11     2768.05     1920.20    509.89 o 
  24   4  11     1814.17     1070.76    431.61 o 
 -25   5  11     3853.43     4390.47    464.84 o 
 -23   5  11      921.52      671.14    199.02 o 
 -21   5  11     1183.27     1469.72    206.07 o 
 -19   5  11     9534.76     9978.31    355.43 o 
 -17   5  11    10644.02    10695.52    260.33 o 
 -15   5  11     3388.62     3366.72    142.96 o 
 -13   5  11     1922.57     1989.03    109.18 o 
 -11   5  11    19971.78    19159.06    289.45 o 
  -9   5  11    24604.38    24196.66    305.80 o 
  -7   5  11     8460.90     8395.81    154.11 o 
  -5   5  11      464.00      545.38     53.20 o 
  -3   5  11    18752.56    18922.54    218.23 o 
  -1   5  11    19363.45    19012.10    218.58 o 
   1   5  11     3588.40     3521.26     93.23 o 
   3   5  11     3774.58     3938.51     94.52 o 
   5   5  11    18477.01    19022.31    237.82 o 
   7   5  11    27846.88    27465.71    310.75 o 
   9   5  11    18869.39    19711.70    268.83 o 
  11   5  11        6.65      -81.96     58.33 o 
  13   5  11     9581.12     9974.03    243.75 o 
  15   5  11     3252.38     3290.99    227.81 o 
  17   5  11      268.04      203.33    160.76 o 
  19   5  11      978.69      995.48    346.85 o 
  21   5  11     4891.19     4309.98    598.53 o 
  23   5  11     8469.80     9708.93    836.41 o 
 -24   6  11      450.56      332.91    261.58 o 
 -22   6  11     5827.11     6644.83    373.72 o 
 -20   6  11      138.17     -215.50    143.66 o 
 -18   6  11    17532.90    16663.62    389.14 o 
 -16   6  11    16188.58    15581.57    425.09 o 
 -14   6  11     8445.11     8528.12    217.49 o 
 -12   6  11    88768.32    88973.18    872.39 o 
 -10   6  11    94068.72    95857.84   1030.09 o 
  -8   6  11    18834.34    18011.90    255.64 o 
  -6   6  11     2408.64     2456.97    102.09 o 
  -4   6  11    28958.44    29659.03    312.12 o 
  -2   6  11    86654.63    91488.83    844.80 o 
   0   6  11    60917.25    62580.75    581.70 o 
   2   6  11      430.61      440.22     56.78 o 
   4   6  11    30605.02    31801.03    336.33 o 
   6   6  11    57766.93    58539.21    532.39 o 
   8   6  11    20159.36    20990.94    285.06 o 
  10   6  11     2306.30     2375.77    103.32 o 
  12   6  11    14834.41    14753.85    275.02 o 
  14   6  11    55606.84    55747.17    920.19 o 
  16   6  11    44591.11    45616.35   1028.84 o 
  18   6  11     2750.15     3020.48    338.07 o 
  20   6  11     7069.03     7609.78    707.39 o 
  22   6  11     7171.34     6901.19    727.52 o 
 -25   7  11      867.05      708.29    349.59 o 
 -23   7  11       68.90     -302.10    201.40 o 
 -21   7  11      478.79      578.51    198.39 o 
 -19   7  11     1775.88     1395.51    189.27 o 
 -17   7  11     2328.40     2182.75    168.99 o 
 -15   7  11     7704.17     7561.87    247.17 o 
 -13   7  11      952.42     1059.87    102.60 o 
 -11   7  11     4823.14     4792.53    151.83 o 
  -9   7  11    20454.06    20455.86    273.52 o 
  -7   7  11    10709.88    10895.12    176.56 o 
  -5   7  11    15075.37    15203.87    215.98 o 
  -3   7  11    29245.29    29781.62    324.57 o 
  -1   7  11    51463.98    50816.89    532.36 o 
   1   7  11    62952.32    64419.13    652.56 o 
   3   7  11    66473.44    67362.54    686.63 o 
   5   7  11    55851.43    58482.48    540.08 o 
   7   7  11    38611.60    38967.52    427.31 o 
   9   7  11    11241.02    11082.08    209.89 o 
  11   7  11    20911.78    21004.03    331.71 o 
  13   7  11    16378.71    16255.62    386.41 o 
  15   7  11     3946.26     3862.49    354.53 o 
  17   7  11        1.45      -55.82    186.37 o 
  19   7  11      395.32      471.41    452.17 o 
  21   7  11      328.13        9.62    442.55 o 
  23   7  11      420.59      733.30    420.69 o 
 -24   8  11    16583.09    16223.27    888.88 o 
 -22   8  11     7907.45     7968.80    540.66 o 
 -20   8  11    31577.74    33444.41    789.14 o 
 -18   8  11    95226.01    96016.46   1353.22 o 
 -16   8  11    78602.99    79715.79   1038.83 o 
 -14   8  11    14850.30    15063.61    310.81 o 
 -12   8  11        8.91       -0.49     72.46 o 
 -10   8  11     2643.55     2694.71    118.16 o 
  -8   8  11      657.55      598.51     74.27 o 
  -6   8  11    11082.65    11350.96    191.82 o 
  -4   8  11      253.65      209.78     55.97 o 
  -2   8  11    23988.29    24614.80    279.05 o 
   0   8  11    28929.00    29943.52    318.67 o 
   2   8  11       50.80       -4.06     50.44 o 
   4   8  11    42809.85    44266.30    435.44 o 
   6   8  11    32419.64    33913.02    372.99 o 
   8   8  11      205.63       99.29     69.78 o 
  10   8  11     1061.02     1071.30    106.32 o 
  12   8  11     2377.27     2537.95    181.95 o 
  14   8  11    11056.87    11064.04    398.91 o 
  16   8  11     3931.85     3843.90    379.58 o 
  18   8  11     6588.57     6359.20    885.09 o 
  20   8  11    55580.43    60571.12   3030.48 o 
  22   8  11    53734.41    57126.96   3001.62 o 
 -23   9  11       75.54      165.67    284.84 o 
 -21   9  11     1893.11     2089.31    338.39 o 
 -19   9  11     4333.66     4475.12    320.16 o 
 -17   9  11      170.34      -96.61    149.68 o 
 -15   9  11     9805.52     9158.56    333.09 o 
 -13   9  11    10683.71    10273.10    252.51 o 
 -11   9  11     1780.58     1890.24    122.12 o 
  -9   9  11      425.97      272.18     75.42 o 
  -7   9  11      579.96      542.94     76.85 o 
  -5   9  11     6598.89     7191.10    167.28 o 
  -3   9  11    30421.87    29542.64    341.04 o 
  -1   9  11    22769.62    22954.63    297.77 o 
   1   9  11     1568.32     1382.66     89.88 o 
   3   9  11     3083.28     3008.76    106.84 o 
   5   9  11    23270.36    24093.08    301.27 o 
   7   9  11    31078.83    31704.99    463.36 o 
   9   9  11    12234.18    13115.47    302.53 o 
  11   9  11     3526.83     3190.46    206.71 o 
  13   9  11      722.13      473.16    158.49 o 
  15   9  11     1114.36      904.17    222.29 o 
  17   9  11     7638.78     8391.83    749.84 o 
  19   9  11     8245.28     6946.05    981.30 o 
  21   9  11      193.34     -538.75    452.17 o 
 -22  10  11      782.53     1061.69    340.52 o 
 -20  10  11     2693.48     2635.18    423.30 o 
 -18  10  11    16085.18    17433.94    519.80 o 
 -16  10  11    18227.75    17563.13    475.17 o 
 -14  10  11      574.27      595.66    128.41 o 
 -12  10  11    17847.29    18030.83    425.73 o 
 -10  10  11    39043.08    39689.23    601.24 o 
  -8  10  11    11172.62    11875.17    265.12 o 
  -6  10  11     3188.59     3075.95    129.85 o 
  -4  10  11    12759.98    12396.90    222.22 o 
  -2  10  11    47455.99    48634.09    513.68 o 
   0  10  11    29042.51    31001.00    375.01 o 
   2  10  11       68.51      -64.96     65.65 o 
   4  10  11    32820.54    34049.68    431.43 o 
   6  10  11    48958.62    49651.67    633.33 o 
   8  10  11    13543.20    13213.36    443.17 o 
  10  10  11      494.65      321.61    128.44 o 
  12  10  11     5135.44     5189.05    462.51 o 
  14  10  11    22552.62    23914.82    724.96 o 
  16  10  11    16849.92    17061.36   1103.35 o 
  18  10  11        0.41      288.62    490.65 o 
  20  10  11     9680.97    12737.64   1298.78 o 
 -21  11  11     3335.00     3504.38    498.43 o 
 -19  11  11    12587.74    11673.73    726.65 o 
 -17  11  11     2593.59     2353.91    332.91 o 
 -15  11  11     6184.67     6195.94    302.65 o 
 -13  11  11     6898.04     6934.76    257.68 o 
 -11  11  11     2473.29     2326.35    169.52 o 
  -9  11  11    14674.64    14521.65    318.98 o 
  -7  11  11      180.46       16.79     86.45 o 
  -5  11  11    18890.93    19481.50    448.84 o 
  -3  11  11    48361.82    48786.38    562.15 o 
  -1  11  11    28253.56    28211.98    417.33 o 
   1  11  11     3607.99     3163.94    152.36 o 
   3  11  11     2380.76     2573.86    164.17 o 
   5  11  11    18526.84    19514.49    422.76 o 
   7  11  11    40877.68    41625.65    713.09 o 
   9  11  11    23538.19    24029.71    585.43 o 
  11  11  11        5.92      128.58    155.83 o 
  13  11  11     6520.77     6040.29    507.82 o 
  15  11  11      101.89      -73.32    320.51 o 
  17  11  11     9415.40    10332.49   1144.85 o 
  19  11  11     5345.80     6080.20    981.30 o 
 -20  12  11     1170.14     1771.12    404.46 o 
 -18  12  11     1007.92      901.16    324.03 o 
 -16  12  11     1601.98     1911.67    292.68 o 
 -14  12  11     7135.10     7074.27    362.19 o 
 -12  12  11    32100.73    33405.28    675.30 o 
 -10  12  11    57642.58    57577.25    927.68 o 
  -8  12  11    50109.32    51303.05    720.64 o 
  -6  12  11    30815.65    31915.99    499.01 o 
  -4  12  11    29859.03    29935.10    474.63 o 
  -2  12  11    31352.73    32892.35    474.70 o 
   0  12  11    18246.51    18181.03    333.35 o 
   2  12  11      178.94       -1.53    104.13 o 
   4  12  11    11050.02    11404.92    315.93 o 
   6  12  11    28254.67    27964.92    550.43 o 
   8  12  11    22925.16    23945.46    594.30 o 
  10  12  11    14696.34    14698.71    551.24 o 
  12  12  11    17922.09    18822.46    756.79 o 
  14  12  11    22721.30    25090.45   1712.46 o 
  16  12  11    12221.21    15238.99   1366.12 o 
  18  12  11     2525.84     1962.60    692.68 o 
 -17  13  11     7660.05     7645.61    610.67 o 
 -15  13  11       95.38      -68.19    230.87 o 
 -13  13  11      156.12      -97.43    154.68 o 
 -11  13  11    15228.53    15346.67    466.07 o 
  -9  13  11    53177.46    54402.07    906.59 o 
  -7  13  11    35290.04    34495.32    593.34 o 
  -5  13  11     2062.00     2030.67    168.95 o 
  -3  13  11     1437.54     1187.48    138.65 o 
  -1  13  11     1585.05     1408.61    159.26 o 
   1  13  11    35743.65    35997.82    613.47 o 
   3  13  11    24130.09    24660.12    545.17 o 
   5  13  11      975.73      808.46    153.71 o 
   7  13  11     1369.86     1339.06    216.83 o 
   9  13  11      685.06      467.93    203.17 o 
  11  13  11    28807.54    29030.40   1309.46 o 
  13  13  11    44168.23    50382.93   2636.04 o 
  15  13  11    12911.43    13411.08   1308.40 o 
 -16  14  11     3837.26     3738.06    497.68 o 
 -14  14  11     2490.72     2245.57    436.71 o 
 -12  14  11     4372.78     4533.28    519.34 o 
 -10  14  11     2687.86     2332.35    254.44 o 
  -8  14  11       41.63      120.63    154.12 o 
  -6  14  11     1403.41     1336.87    192.24 o 
  -4  14  11     1502.87     1587.44    209.24 o 
  -2  14  11      955.78      920.44    154.60 o 
   0  14  11       59.29      208.15    132.77 o 
   2  14  11      186.52      131.49    131.12 o 
   4  14  11     2297.30     2350.32    332.01 o 
   6  14  11     1555.03     1483.01    243.52 o 
   8  14  11     1322.52     1574.62    315.91 o 
  10  14  11     1180.46     1356.50    567.61 o 
  12  14  11        4.61     -173.17    413.68 o 
  14  14  11     1031.08     1010.16    606.10 o 
 -13  15  11      103.34     -179.88    255.02 o 
 -11  15  11     7500.92     6648.86    549.33 o 
  -9  15  11    19718.90    20616.57    891.17 o 
  -7  15  11     3891.18     3306.91    336.34 o 
  -5  15  11     8285.09     7616.95    402.61 o 
  -3  15  11    26900.80    27588.88    672.28 o 
  -1  15  11    12909.58    13221.65    455.00 o 
   1  15  11        8.03     -141.63    148.07 o 
   3  15  11        2.54      -78.75    161.26 o 
   5  15  11    11134.25    10459.25    841.80 o 
   7  15  11    27833.27    33450.73   2020.32 o 
   9  15  11     6324.38     5935.89    913.95 o 
  11  15  11     4596.32     4502.43    865.85 o 
 -12  16  11     5146.45     4322.03    773.81 o 
 -10  16  11     5842.15     5129.03    637.73 o 
  -8  16  11        2.33      -61.68    287.62 o 
  -6  16  11     4629.02     4767.57    591.37 o 
  -4  16  11      163.82      -52.18    289.06 o 
  -2  16  11     4215.61     4541.48    561.20 o 
   0  16  11     6151.07     6765.33    656.44 o 
   2  16  11      653.31       -1.58    289.06 o 
   4  16  11     1815.03     2395.52    663.82 o 
   6  16  11     1197.74     1260.29    577.23 o 
   8  16  11     2893.11     3357.58    817.75 o 
  -7  17  11      136.20      315.26    350.62 o 
  -5  17  11    17029.38    16344.21   1032.95 o 
  -3  17  11    47243.41    49029.45   1879.41 o 
  -1  17  11    40968.29    38743.67   1628.40 o 
   1  17  11    13347.70    13437.65    948.97 o 
   3  17  11    20271.70    20550.99   1162.74 o 
   5  17  11    41449.24    46919.53   2655.28 o 
 -26   0  12    20711.45    21244.92   1248.16 o 
 -24   0  12    15697.39    17003.16    856.63 o 
 -22   0  12      251.60       -1.97    198.60 o 
 -20   0  12    19450.81    20044.26    654.26 o 
 -18   0  12      546.08      248.68    171.33 o 
 -16   0  12    18264.88    19185.83    841.85 o 
 -14   0  12    12441.71    11384.56    323.19 o 
 -12   0  12    25318.05    24494.49    461.38 o 
 -10   0  12   100619.48    99818.43   1323.63 o 
  -8   0  12    60999.36    57724.27    872.42 o 
  -6   0  12      816.45      878.79    122.64 o 
  -4   0  12    19203.00    18926.16    632.44 o 
  -2   0  12    15753.48    14844.54   1106.37 o 
   0   0  12     2853.86     2713.00    548.37 o 
   2   0  12    10633.05    10069.48    292.55 o 
   4   0  12   134675.52   133711.70   3140.67 o 
   6   0  12   333708.06   327974.56   4744.76 o 
   8   0  12   219125.16   220253.66   2754.24 o 
  10   0  12    55152.77    55137.61    848.14 o 
  12   0  12      625.39      772.07    130.42 o 
  14   0  12     6946.32     6439.79    302.34 o 
  16   0  12    31124.41    33238.33    863.50 o 
  18   0  12    32927.56    32632.09   1020.63 o 
  20   0  12        5.41      155.20    221.06 o 
  22   0  12    21427.71    21117.16   1597.01 o 
  24   0  12    11496.27    11448.48   1260.29 o 
 -25   1  12     2655.70     2246.76    309.44 o 
 -23   1  12     4407.19     4053.49    335.23 o 
 -21   1  12     9588.00     8904.38    358.64 o 
 -19   1  12    32750.55    32619.80    594.45 o 
 -17   1  12    39454.35    39861.20    578.31 o 
 -15   1  12    23949.89    23779.66    378.69 o 
 -13   1  12    11487.06    11503.61    229.70 o 
 -11   1  12     9609.84     8832.58    165.28 o 
  -9   1  12     5556.21     5286.19    140.60 o 
  -7   1  12     8997.51     8652.13    291.18 o 
  -5   1  12     2123.76     1999.43    107.56 o 
  -3   1  12      251.85       70.03    205.40 o 
  -1   1  12     2513.10     3106.38    630.15 o 
   1   1  12     8687.14     9074.32    272.48 o 
   3   1  12    10958.01    10324.94    218.70 o 
   5   1  12     7026.50     6801.77    255.10 o 
   7   1  12        1.53     -101.71     67.81 o 
   9   1  12       31.20       15.04     57.80 o 
  11   1  12      850.91      881.30     86.13 o 
  13   1  12       70.41      -55.36     66.75 o 
  15   1  12       29.13      -55.76     79.00 o 
  17   1  12      168.80       95.60    114.65 o 
  19   1  12     6854.20     7621.50    389.37 o 
  21   1  12     8911.46     8743.32    727.52 o 
  23   1  12     2867.91     3511.76    567.27 o 
 -26   2  12    53324.59    55242.00   1531.81 o 
 -24   2  12    36087.59    38170.35    941.77 o 
 -22   2  12     5139.31     4544.90    313.18 o 
 -20   2  12       44.18       -1.89    121.32 o 
 -18   2  12       74.02      -62.13    110.34 o 
 -16   2  12     1298.45     1422.14    125.10 o 
 -14   2  12      364.70      371.67     77.88 o 
 -12   2  12    25945.49    25933.99    362.51 o 
 -10   2  12   114764.44   111784.42   1093.66 o 
  -8   2  12    84190.19    81653.63    886.97 o 
  -6   2  12    25340.33    24619.24    466.55 o 
  -4   2  12      701.25      636.85     85.42 o 
  -2   2  12     3684.87     3666.56    177.36 o 
   0   2  12    24822.97    23907.13    383.93 o 
   2   2  12     3714.84     4104.63    163.89 o 
   4   2  12    33895.39    34310.75    471.61 o 
   6   2  12    79705.64    80495.27    874.69 o 
   8   2  12    41206.22    40735.31    437.30 o 
  10   2  12        1.93       38.96     58.77 o 
  12   2  12    17336.14    17062.59    267.00 o 
  14   2  12     6815.26     7202.77    201.48 o 
  16   2  12     1658.94     1477.01    163.05 o 
  18   2  12      617.95      427.42    161.31 o 
  20   2  12    19166.34    20181.28    576.35 o 
  22   2  12    46515.68    47248.92   1799.09 o 
  24   2  12    25735.59    26905.09   1360.35 o 
 -25   3  12       19.94      272.53    278.19 o 
 -23   3  12      544.41      345.14    202.54 o 
 -21   3  12     2844.21     2558.98    240.45 o 
 -19   3  12    24906.43    25044.64    515.37 o 
 -17   3  12    33114.82    33653.89    542.01 o 
 -15   3  12     8469.49     8362.55    206.73 o 
 -13   3  12      659.40      548.96     82.28 o 
 -11   3  12       15.19      -86.07     57.38 o 
  -9   3  12      810.80      772.49     64.37 o 
  -7   3  12      544.41      498.44     59.26 o 
  -5   3  12      311.44      286.51     75.87 o 
  -3   3  12    15693.33    14884.85    290.68 o 
  -1   3  12    22893.57    22218.89    520.45 o 
   1   3  12     3504.12     3276.46    121.39 o 
   3   3  12     3507.86     3387.31    134.69 o 
   5   3  12     2422.80     2517.59    113.97 o 
   7   3  12     1810.48     1857.84     96.44 o 
   9   3  12     3493.38     3737.58    124.35 o 
  11   3  12     2712.91     2579.31    109.08 o 
  13   3  12    27008.39    27420.11    401.10 o 
  15   3  12    25230.23    25465.02    459.99 o 
  17   3  12     4220.46     4325.20    248.72 o 
  19   3  12     1378.18     1748.75    250.79 o 
  21   3  12     5165.59     5642.40    632.66 o 
  23   3  12      202.08      648.11    397.92 o 
 -24   4  12    21078.04    21530.05    696.69 o 
 -22   4  12     9658.35     9183.10    444.79 o 
 -20   4  12      606.06       77.49    139.32 o 
 -18   4  12      708.29      546.93    120.21 o 
 -16   4  12     1430.80     1247.13    110.30 o 
 -14   4  12       95.13       64.90     72.68 o 
 -12   4  12    26667.37    26090.79    344.92 o 
 -10   4  12    96983.53    96383.87    882.33 o 
  -8   4  12    83672.74    83907.41    769.03 o 
  -6   4  12    17741.14    17218.68    260.68 o 
  -4   4  12     1373.02     1611.23     64.91 o 
  -2   4  12     4234.30     4424.90    124.29 o 
   0   4  12    22454.67    22238.29    310.86 o 
   2   4  12    17941.11    17278.10    260.56 o 
   4   4  12     1848.41     2027.57     95.40 o 
   6   4  12     9912.21    10353.25    173.44 o 
   8   4  12     7128.12     6427.95    151.82 o 
  10   4  12     1385.08     1199.91     97.90 o 
  12   4  12    22670.68    23154.43    361.05 o 
  14   4  12    12439.75    12657.66    284.50 o 
  16   4  12     2214.32     2164.90    200.35 o 
  18   4  12     3622.30     3273.23    292.76 o 
  20   4  12    18484.06    19543.04   1144.85 o 
  22   4  12    31418.00    30592.82   1397.86 o 
 -25   5  12    12763.07    15371.96    758.13 o 
 -23   5  12    28797.16    31116.64    832.41 o 
 -21   5  12     8925.02     9242.60    380.86 o 
 -19   5  12     2492.37     2271.43    220.76 o 
 -17   5  12    13982.56    14117.90    312.31 o 
 -15   5  12      127.21      140.78     76.84 o 
 -13   5  12    31549.73    31572.93    398.95 o 
 -11   5  12    65103.70    64903.00    708.90 o 
  -9   5  12    17305.86    16959.56    249.63 o 
  -7   5  12     4174.91     4120.86    109.61 o 
  -5   5  12    50740.47    50557.52    531.63 o 
  -3   5  12   174726.72   177245.98   2096.45 o 
  -1   5  12   151536.98   150590.67   1565.91 o 
   1   5  12    52416.99    52694.05    779.11 o 
   3   5  12     3138.22     3230.35     89.99 o 
   5   5  12     3857.93     4042.62    127.81 o 
   7   5  12      119.02       51.05     63.15 o 
   9   5  12     7260.34     7264.29    182.83 o 
  11   5  12      852.93      706.85     90.94 o 
  13   5  12    67685.89    69336.19    814.14 o 
  15   5  12   110338.57   109193.02   1780.96 o 
  17   5  12    39752.95    38846.07    915.95 o 
  19   5  12      415.33      454.31    192.41 o 
  21   5  12      268.18      -79.79    288.58 o 
  23   5  12     9444.61     9734.06   1313.21 o 
 -24   6  12       29.76     -201.48    228.77 o 
 -22   6  12      312.14     -239.54    189.30 o 
 -20   6  12     1495.63      863.08    347.15 o 
 -18   6  12     1284.47      964.90    182.15 o 
 -16   6  12     1182.93     1130.42    131.93 o 
 -14   6  12     1911.84     2051.34    125.23 o 
 -12   6  12     1021.34     1024.18     91.04 o 
 -10   6  12     1691.89     1753.27    104.73 o 
  -8   6  12      586.36      695.34     72.43 o 
  -6   6  12       14.19       43.14     51.85 o 
  -4   6  12    14073.59    14757.61    205.90 o 
  -2   6  12    21558.79    21791.29    345.07 o 
   0   6  12    18827.20    18315.57    307.11 o 
   2   6  12    22446.11    22681.56    297.96 o 
   4   6  12    53885.28    54400.59    585.08 o 
   6   6  12    70158.91    69610.10    756.33 o 
   8   6  12    50194.35    49763.44    578.76 o 
  10   6  12    38126.42    38383.59    459.60 o 
  12   6  12    25628.29    25620.70    409.90 o 
  14   6  12    13576.06    13545.69    448.23 o 
  16   6  12     5799.23     5359.44    427.92 o 
  18   6  12     2747.63     2528.36    420.75 o 
  20   6  12      230.97      -83.88    298.11 o 
  22   6  12      559.24     -426.79    317.48 o 
 -23   7  12     1100.13     1203.11    358.26 o 
 -21   7  12     2264.41     2469.03    315.17 o 
 -19   7  12    57939.19    61244.13   1132.79 o 
 -17   7  12   102473.56   100453.93   1390.26 o 
 -15   7  12    38115.74    38100.63    624.44 o 
 -13   7  12     2546.01     2514.47    133.78 o 
 -11   7  12      418.19      334.46     72.43 o 
  -9   7  12     1885.86     2198.34    108.31 o 
  -7   7  12    11762.32    11138.05    203.34 o 
  -5   7  12      296.61      425.12     64.11 o 
  -3   7  12    42996.55    44163.44    454.89 o 
  -1   7  12    72623.12    73779.71   1004.51 o 
   1   7  12    20398.34    20710.68    342.56 o 
   3   7  12     5246.65     5629.87    145.90 o 
   5   7  12    10187.71    10492.63    205.76 o 
   7   7  12     2888.59     2988.80    117.23 o 
   9   7  12     9641.56     9984.67    215.23 o 
  11   7  12     5071.86     4719.03    174.00 o 
  13   7  12    47793.28    48939.84    888.55 o 
  15   7  12    46453.77    46664.78   1826.02 o 
  17   7  12     5870.87     5576.87    447.19 o 
  19   7  12     8885.56     9312.71   1039.02 o 
  21   7  12    14536.74    14169.42    995.73 o 
 -22   8  12      803.55      568.10    274.79 o 
 -20   8  12     2188.45     2051.02    296.71 o 
 -18   8  12      329.80      503.96    197.31 o 
 -16   8  12      549.84      138.62    151.17 o 
 -14   8  12     3220.76     3230.18    182.14 o 
 -12   8  12     1817.79     1838.35    130.00 o 
 -10   8  12      921.88      924.87     89.59 o 
  -8   8  12      563.08      500.56     70.58 o 
  -6   8  12      442.41      523.76     72.25 o 
  -4   8  12     2055.64     1995.94    102.09 o 
  -2   8  12     4319.22     4343.46    132.46 o 
   0   8  12     6836.42     6489.52    165.80 o 
   2   8  12     4684.13     4693.13    141.39 o 
   4   8  12      691.15      908.35     75.35 o 
   6   8  12      267.83      355.03     68.27 o 
   8   8  12     1604.84     1897.03    119.21 o 
  10   8  12     6806.86     6839.40    203.75 o 
  12   8  12     7533.56     7619.69    321.81 o 
  14   8  12     2973.62     2606.58    246.76 o 
  16   8  12      283.50      196.03    226.59 o 
  18   8  12     1728.76     1924.11    606.10 o 
  20   8  12        1.30     -115.45    471.41 o 
 -21   9  12     8606.40     8356.18    548.93 o 
 -19   9  12    61975.99    63890.18   1399.82 o 
 -17   9  12   102806.16   104211.91   1660.41 o 
 -15   9  12    60964.59    63005.00   1051.00 o 
 -13   9  12     9311.44     9222.89    265.58 o 
 -11   9  12     2765.01     2885.12    147.48 o 
  -9   9  12    19052.54    19048.43    296.16 o 
  -7   9  12    46739.38    46227.25    522.96 o 
  -5   9  12     9392.34     9139.90    173.37 o 
  -3   9  12    17132.82    16678.16    274.84 o 
  -1   9  12    66919.98    66066.07    636.58 o 
   1   9  12    13675.78    13456.92    222.21 o 
   3   9  12     3878.28     3645.09    119.48 o 
   5   9  12     8921.16     9318.33    198.84 o 
   7   9  12       38.03      -93.53     75.66 o 
   9   9  12     4581.58     4332.04    205.93 o 
  11   9  12        1.99      -10.41    121.12 o 
  13   9  12    12539.46    12896.28    454.65 o 
  15   9  12    23157.05    23713.60    709.33 o 
  17   9  12     4559.60     5589.55    846.61 o 
  19   9  12     2450.94     1789.43    615.72 o 
 -20  10  12     8849.80     9217.37    658.94 o 
 -18  10  12     3167.76     3016.23    314.11 o 
 -16  10  12     1117.26      964.50    191.88 o 
 -14  10  12     2167.17     2001.55    202.61 o 
 -12  10  12     2336.73     2377.35    178.00 o 
 -10  10  12     7025.35     7519.87    226.22 o 
  -8  10  12      781.14      933.42    102.52 o 
  -6  10  12     4968.65     5361.14    157.89 o 
  -4  10  12    23408.91    23955.42    333.85 o 
  -2  10  12    36878.96    37284.75    626.91 o 
   0  10  12     7278.06     7460.20    195.32 o 
   2  10  12     8637.80     8624.69    202.90 o 
   4  10  12    47581.61    48487.99    564.79 o 
   6  10  12    80817.96    82092.15    955.56 o 
   8  10  12    57393.15    57823.93    879.50 o 
  10  10  12    12936.38    13186.71    575.85 o 
  12  10  12     1013.99     1357.38    224.73 o 
  14  10  12     4281.39     4070.69    335.40 o 
  16  10  12    23252.76    26014.03   1702.84 o 
  18  10  12    19453.81    21242.22   1606.64 o 
 -19  11  12      474.56      381.40    433.92 o 
 -17  11  12     2531.59     2083.21    276.24 o 
 -15  11  12      114.92       68.62    151.20 o 
 -13  11  12     3811.25     3921.53    251.21 o 
 -11  11  12    10887.65    10426.64    366.14 o 
  -9  11  12     7850.58     7695.03    271.72 o 
  -7  11  12     4985.58     5415.36    203.47 o 
  -5  11  12    30184.38    31206.25    483.60 o 
  -3  11  12    76705.34    76273.95    969.72 o 
  -1  11  12    72724.58    73588.72    794.66 o 
   1  11  12    49779.62    50423.02    853.53 o 
   3  11  12    15515.34    16326.50    338.82 o 
   5  11  12     1350.09     1484.87    140.79 o 
   7  11  12      299.03      240.49    130.62 o 
   9  11  12        7.78      -53.25    134.37 o 
  11  11  12    12649.86    13599.51    518.62 o 
  13  11  12    38301.00    38147.68   1121.68 o 
  15  11  12    37936.34    37654.92   2135.77 o 
  17  11  12    14743.04    15835.46   1385.36 o 
 -18  12  12     1098.55     1093.79    348.36 o 
 -16  12  12     4644.25     4942.87    430.93 o 
 -14  12  12     7198.35     7171.00    453.72 o 
 -12  12  12     1415.74     1045.67    181.10 o 
 -10  12  12    34831.92    34677.48    707.65 o 
  -8  12  12    34569.62    35015.69    695.16 o 
  -6  12  12      874.32      697.06    133.00 o 
  -4  12  12     2636.38     2526.25    163.96 o 
  -2  12  12      263.95      287.87    101.30 o 
   0  12  12    14501.95    15608.63    347.16 o 
   2  12  12    12982.31    13686.02    412.63 o 
   4  12  12      518.21      301.13    133.63 o 
   6  12  12    15908.82    15799.61    492.72 o 
   8  12  12     9996.68     9965.16    465.84 o 
  10  12  12     2672.49     2645.65    264.02 o 
  12  12  12    15300.70    16711.58   1013.27 o 
  14  12  12     3580.56     3251.75    731.16 o 
  16  12  12     2136.18     2366.66    702.30 o 
 -17  13  12     1663.51     1312.58    461.31 o 
 -15  13  12     1093.35      861.97    278.44 o 
 -13  13  12      301.51      220.20    195.19 o 
 -11  13  12       46.61       42.28    170.26 o 
  -9  13  12      148.93      152.04    145.78 o 
  -7  13  12     2309.38     2152.34    219.34 o 
  -5  13  12     6539.31     6463.16    270.24 o 
  -3  13  12    16105.49    15767.62    401.70 o 
  -1  13  12    25118.96    24138.36    740.91 o 
   1  13  12    13955.63    13764.50    398.44 o 
   3  13  12     3660.32     4507.42    285.88 o 
   5  13  12     1362.24     1294.29    202.89 o 
   7  13  12        0.02       84.47    158.79 o 
   9  13  12     1215.22     1115.13    374.30 o 
  11  13  12     1759.99     1799.05    567.61 o 
  13  13  12     2587.00     2616.80    711.92 o 
  15  13  12     4508.27     3780.89    846.61 o 
 -14  14  12     2978.10     3342.69    451.00 o 
 -12  14  12     8927.53     8631.14    526.78 o 
 -10  14  12    52539.23    53617.95   1448.15 o 
  -8  14  12    40972.49    41673.35   1023.67 o 
  -6  14  12     2246.61     1895.01    239.81 o 
  -4  14  12     2268.36     2252.28    234.03 o 
  -2  14  12       39.80     -184.70    123.13 o 
   0  14  12    24951.11    26879.38    902.29 o 
   2  14  12    25105.77    26105.14    633.99 o 
   4  14  12       84.73     -197.09    191.28 o 
   6  14  12     6961.63     7306.31    688.34 o 
   8  14  12     1161.36     1603.55    442.55 o 
  10  14  12     7448.31     8302.55    981.30 o 
  12  14  12    20962.05    24301.56   1722.08 o 
 -13  15  12    24383.78    25718.53   1061.97 o 
 -11  15  12    26806.44    26867.00   2123.23 o 
  -9  15  12    11465.02    11951.78    693.36 o 
  -7  15  12     1953.94     1498.79    322.47 o 
  -5  15  12     1568.17     1729.58    300.31 o 
  -3  15  12     5882.62     6654.71    453.63 o 
  -1  15  12     5346.11     5191.53    419.62 o 
   1  15  12      794.02      935.07    255.02 o 
   3  15  12      633.11      453.02    263.32 o 
   5  15  12     1260.82     1520.05    548.37 o 
   7  15  12        9.36     -230.89    394.44 o 
   9  15  12     1855.19     1587.39    644.58 o 
  -8  16  12     9228.10    10145.12    791.98 o 
  -6  16  12      561.37      105.14    332.50 o 
  -4  16  12    12093.59    11089.61    918.76 o 
  -2  16  12    10747.06     9895.42    764.75 o 
   0  16  12     1845.73      548.19    663.82 o 
   2  16  12     5455.32     5369.10    612.14 o 
   4  16  12    33936.48    34037.59   2087.66 o 
   6  16  12    63662.11    69229.63   3319.10 o 
 -25   1  13    11002.57    11947.86    541.65 o 
 -23   1  13      564.90      490.09    200.96 o 
 -21   1  13     1422.04     1318.19    217.31 o 
 -19   1  13        2.95     -115.00    110.91 o 
 -17   1  13    11086.71    11001.67    274.69 o 
 -15   1  13    16612.06    17152.31    337.96 o 
 -13   1  13       17.07       22.15     61.37 o 
 -11   1  13    31535.65    30536.60    412.33 o 
  -9   1  13    38339.10    38325.79    468.21 o 
  -7   1  13    16624.99    15354.98    432.02 o 
  -5   1  13     3357.90     3285.54    148.88 o 
  -3   1  13     3263.23     2860.31    424.81 o 
  -1   1  13    40209.43    41148.02   1503.37 o 
   1   1  13    33717.11    33717.92    618.54 o 
   3   1  13     3416.16     3283.76    121.34 o 
   5   1  13   107779.61   112746.84   1276.71 o 
   7   1  13   113515.55   113287.48   1195.72 o 
   9   1  13    41210.12    40870.94    454.74 o 
  11   1  13     9236.53     8527.28    198.21 o 
  13   1  13    20584.79    20794.56    379.40 o 
  15   1  13    85173.73    82245.64    987.36 o 
  17   1  13    62581.16    63417.50   1222.52 o 
  19   1  13     4666.79     4876.16    402.82 o 
  21   1  13    10001.04     9179.25    741.13 o 
  23   1  13    12381.34    13347.97    928.41 o 
 -24   2  13     1578.26     1671.46    287.89 o 
 -22   2  13        2.91        6.63    158.24 o 
 -20   2  13    12011.91    12016.18    398.51 o 
 -18   2  13    34878.60    34747.75    659.94 o 
 -16   2  13    32479.75    32495.88    590.06 o 
 -14   2  13    26499.57    25754.93    383.79 o 
 -12   2  13    32874.22    33539.84    391.25 o 
 -10   2  13    52131.31    50128.28    614.07 o 
  -8   2  13    47265.53    47597.37    668.42 o 
  -6   2  13    28952.20    28412.24    690.06 o 
  -4   2  13     6974.72     7015.04    194.40 o 
  -2   2  13      392.77      636.30    121.00 o 
   0   2  13     3789.89     3687.27    159.00 o 
   2   2  13    18624.61    18570.69    350.17 o 
   4   2  13    19886.36    19501.18    293.29 o 
   6   2  13     2521.62     2481.35    144.51 o 
   8   2  13       93.82       58.94     52.80 o 
  10   2  13       88.75       71.38     60.58 o 
  12   2  13     2337.17     2433.05    126.11 o 
  14   2  13     8657.72     8385.04    238.89 o 
  16   2  13     1608.88     1831.30    234.90 o 
  18   2  13     1839.65     1882.64    262.66 o 
  20   2  13     6695.95     7132.73    481.56 o 
  22   2  13     1499.86     1108.18    485.84 o 
 -25   3  13    35654.02    38566.11    979.82 o 
 -23   3  13    16964.54    17228.21    603.93 o 
 -21   3  13     9797.43     9344.11    528.82 o 
 -19   3  13    17639.25    18002.15    446.96 o 
 -17   3  13    42712.71    43765.24    650.38 o 
 -15   3  13    36242.18    35405.77    513.69 o 
 -13   3  13     1927.64     1902.23    111.96 o 
 -11   3  13    26616.25    26746.22    334.57 o 
  -9   3  13    52099.10    51180.04    575.61 o 
  -7   3  13    20343.95    20349.01    367.72 o 
  -5   3  13     8980.23     8214.23    243.45 o 
  -3   3  13    35781.21    34165.55    505.50 o 
  -1   3  13    86300.48    83723.98   1162.13 o 
   1   3  13    63112.81    64905.63   1203.88 o 
   3   3  13    10222.25     9982.77    194.61 o 
   5   3  13     2343.28     2285.83     88.45 o 
   7   3  13     3098.99     2969.60    153.34 o 
   9   3  13     4277.51     4709.15    139.89 o 
  11   3  13    26519.98    25070.26    359.97 o 
  13   3  13     5462.28     5099.46    226.04 o 
  15   3  13     1314.79     1165.88    143.53 o 
  17   3  13      951.45      735.96    203.68 o 
  19   3  13     8883.26     9546.52    528.05 o 
  21   3  13    38247.81    40196.89   1595.15 o 
 -24   4  13    22214.64    24149.83    737.63 o 
 -22   4  13    14216.80    14601.72    546.09 o 
 -20   4  13        0.45       87.35    152.66 o 
 -18   4  13     4091.82     4398.58    218.35 o 
 -16   4  13      150.54       50.20     97.60 o 
 -14   4  13     3462.86     3668.79    152.22 o 
 -12   4  13     7416.25     7366.45    205.53 o 
 -10   4  13     2963.58     2877.85    100.19 o 
  -8   4  13     1265.75     1379.80    116.49 o 
  -6   4  13        3.37       -4.47     54.36 o 
  -4   4  13    29797.95    29339.53    386.72 o 
  -2   4  13    47333.93    47446.00    631.74 o 
   0   4  13    30721.56    29941.46    420.56 o 
   2   4  13     5079.70     5193.96    179.58 o 
   4   4  13     1304.93     1118.52     78.33 o 
   6   4  13    13309.86    13558.69    241.88 o 
   8   4  13    50068.37    51532.46    561.92 o 
  10   4  13     9745.90     9916.03    219.60 o 
  12   4  13    10274.67    10589.55    315.49 o 
  14   4  13    24906.41    25346.56    418.74 o 
  16   4  13     8606.32     8807.46    468.82 o 
  18   4  13      286.49      162.79    201.05 o 
  20   4  13      167.81     -271.00    279.32 o 
  22   4  13     9388.07     9633.17    794.53 o 
 -23   5  13     1359.14     1450.25    260.15 o 
 -21   5  13      226.19      117.06    174.85 o 
 -19   5  13     1600.85     1696.69    228.16 o 
 -17   5  13    10172.24    10569.83    303.75 o 
 -15   5  13    11873.19    11491.60    278.64 o 
 -13   5  13     1018.02      954.39    105.00 o 
 -11   5  13    12154.83    11967.79    239.90 o 
  -9   5  13     8661.77     8423.73    168.24 o 
  -7   5  13     2162.90     2256.22    102.16 o 
  -5   5  13      133.20      118.06     52.31 o 
  -3   5  13     1991.91     1987.27     87.13 o 
  -1   5  13    15905.48    15902.28    461.06 o 
   1   5  13    11715.81    11563.30    196.62 o 
   3   5  13       39.16        6.39     55.51 o 
   5   5  13     8204.32     8091.53    160.88 o 
   7   5  13     8486.75     8567.75    173.87 o 
   9   5  13     7093.52     6267.92    176.43 o 
  11   5  13     3322.42     3157.77    161.26 o 
  13   5  13     2646.83     2527.12    145.32 o 
  15   5  13     8130.09     7153.65    348.18 o 
  17   5  13     3454.61     3139.76    336.44 o 
  19   5  13       54.09      -49.92    202.27 o 
  21   5  13     1294.89     1607.63    427.93 o 
 -24   6  13    26271.75    28801.12   1533.03 o 
 -22   6  13    15268.25    16896.13    657.82 o 
 -20   6  13      587.37      471.07    248.24 o 
 -18   6  13    14497.38    13797.80    595.16 o 
 -16   6  13     7572.55     7873.11    264.23 o 
 -14   6  13      791.58      575.94    107.33 o 
 -12   6  13     3308.08     3191.70    150.05 o 
 -10   6  13     4866.58     5036.35    157.53 o 
  -8   6  13    22704.51    22654.43    296.67 o 
  -6   6  13      408.92      493.44     64.25 o 
  -4   6  13    52052.56    51314.96    635.05 o 
  -2   6  13   109958.30   113395.77   1540.73 o 
   0   6  13    55550.75    53956.59    689.57 o 
   2   6  13     4178.45     4655.87    162.17 o 
   4   6  13     1139.78     1226.89     77.39 o 
   6   6  13    24981.58    26180.15    361.04 o 
   8   6  13    77291.45    77144.87    876.06 o 
  10   6  13    24542.28    24914.75    445.18 o 
  12   6  13     8299.81     8236.20    233.81 o 
  14   6  13    52764.98    52718.69   1287.87 o 
  16   6  13    15289.37    13755.48    588.46 o 
  18   6  13       61.70      297.76    242.68 o 
  20   6  13       67.74      292.22    326.32 o 
 -23   7  13     1259.42     1392.65    413.92 o 
 -21   7  13      974.60      702.65    235.01 o 
 -19   7  13        1.68       23.97    190.07 o 
 -17   7  13      654.65      386.62    166.19 o 
 -15   7  13       74.79        5.96    112.34 o 
 -13   7  13      530.51      354.20    103.70 o 
 -11   7  13      171.69       39.40     88.76 o 
  -9   7  13      422.89      521.39    103.42 o 
  -7   7  13     1620.19     1854.31     95.79 o 
  -5   7  13       99.72      133.65     57.91 o 
  -3   7  13      126.63      174.39     56.36 o 
  -1   7  13      948.16     1034.85     71.46 o 
   1   7  13     3791.95     4238.75    128.63 o 
   3   7  13    11396.03    11398.95    209.63 o 
   5   7  13    25284.12    25143.96    405.35 o 
   7   7  13    24581.93    24487.86    358.47 o 
   9   7  13    24038.10    24544.92    406.16 o 
  11   7  13    35936.56    36326.09    543.70 o 
  13   7  13    37518.10    36796.32   1017.62 o 
  15   7  13    14704.50    13698.10    739.61 o 
  17   7  13     9119.40     7812.46    546.27 o 
  19   7  13     8841.67     7879.78    696.07 o 
 -22   8  13      982.86      611.04    242.59 o 
 -20   8  13    22757.29    25091.11    813.00 o 
 -18   8  13    73688.38    75695.89   1536.95 o 
 -16   8  13    51622.25    51555.06   1185.10 o 
 -14   8  13    25503.51    26022.31    632.39 o 
 -12   8  13    37715.06    38192.73    542.27 o 
 -10   8  13    74389.20    74722.94    858.67 o 
  -8   8  13   135663.25   137379.77   1405.64 o 
  -6   8  13    80000.34    81625.83    847.05 o 
  -4   8  13     1797.92     1819.75    101.92 o 
  -2   8  13    13133.55    13498.04    235.63 o 
   0   8  13     1738.47     1625.20     98.36 o 
   2   8  13     7599.62     7426.74    185.01 o 
   4   8  13     4956.83     4783.23    151.33 o 
   6   8  13    13070.52    12044.29    263.51 o 
   8   8  13    35263.45    34961.39    512.53 o 
  10   8  13     2754.07     2449.74    145.71 o 
  12   8  13    10956.11    10452.83    382.33 o 
  14   8  13    17499.10    16360.83    738.69 o 
  16   8  13     7568.32     7732.50    660.77 o 
  18   8  13      944.93      144.31    442.55 o 
 -21   9  13    12447.13    12409.01    583.97 o 
 -19   9  13     7492.61     8902.87    483.54 o 
 -17   9  13      243.96      -44.79    189.49 o 
 -15   9  13        5.70      121.01    162.03 o 
 -13   9  13     2257.40     2283.97    173.87 o 
 -11   9  13     2308.80     2582.07    156.16 o 
  -9   9  13      618.19      546.29    100.44 o 
  -7   9  13     1092.84     1108.49    117.88 o 
  -5   9  13     6609.66     6468.92    185.72 o 
  -3   9  13     7659.83     8049.89    194.35 o 
  -1   9  13      212.99      209.38     77.57 o 
   1   9  13        0.62        5.88     73.64 o 
   3   9  13    13258.33    13486.12    278.36 o 
   5   9  13    45690.14    46797.45    753.81 o 
   7   9  13    28083.00    28258.97    434.69 o 
   9   9  13     3265.91     3461.36    199.06 o 
  11   9  13       85.82     -181.92    133.22 o 
  13   9  13     4003.78     3596.57    405.24 o 
  15   9  13    13090.45    12372.88    815.49 o 
  17   9  13    14096.82    13680.45   1212.19 o 
  19   9  13     1571.02     1327.64    557.99 o 
 -20  10  13     2460.18     2715.25    384.64 o 
 -18  10  13    17236.06    17961.26    790.85 o 
 -16  10  13     8833.14     9644.83    441.07 o 
 -14  10  13       27.82     -163.53    139.02 o 
 -12  10  13        8.37     -110.26    108.63 o 
 -10  10  13    15320.49    15597.03    356.87 o 
  -8  10  13    40174.18    40614.35    538.70 o 
  -6  10  13     7019.88     7170.14    183.78 o 
  -4  10  13    11858.96    12632.26    270.79 o 
  -2  10  13    30511.03    30535.52    460.80 o 
   0  10  13    17098.25    17570.17    392.09 o 
   2  10  13     4726.10     4570.20    187.80 o 
   4  10  13     4168.90     4478.01    161.44 o 
   6  10  13    14426.60    14979.58    355.51 o 
   8  10  13    27270.40    27299.66    677.02 o 
  10  10  13     9408.46    10412.36    460.16 o 
  12  10  13     2112.87     2039.71    489.76 o 
  14  10  13    19734.06    19349.16   1210.38 o 
  16  10  13    13748.44    12093.06   1135.23 o 
 -19  11  13     2476.95     2950.70    573.04 o 
 -17  11  13     2186.60     1929.32    292.88 o 
 -15  11  13     8041.92     8168.85    442.75 o 
 -13  11  13      427.95      341.47    162.29 o 
 -11  11  13    20987.38    20186.27    582.08 o 
  -9  11  13    16425.19    16420.24    440.31 o 
  -7  11  13       97.86       95.55    104.37 o 
  -5  11  13    10732.61    10632.97    286.91 o 
  -3  11  13     2825.24     3016.24    148.40 o 
  -1  11  13     3409.77     3656.93    156.08 o 
   1  11  13     6295.70     6695.69    247.57 o 
   3  11  13     6194.62     6114.93    269.58 o 
   5  11  13    39837.32    39339.76    782.61 o 
   7  11  13    34879.07    33643.31    857.47 o 
   9  11  13     5853.87     5742.33    407.11 o 
  11  11  13       15.94       49.32    219.15 o 
  13  11  13     1917.87     1741.25    369.39 o 
  15  11  13    20871.98    22627.59   1577.77 o 
 -16  12  13     1863.61     2007.82    512.40 o 
 -14  12  13     2468.70     3058.17    350.36 o 
 -12  12  13     1281.42     1579.66    230.44 o 
 -10  12  13       49.94       44.13    149.73 o 
  -8  12  13        1.78        4.13    144.53 o 
  -6  12  13     3507.39     3151.36    222.63 o 
  -4  12  13    23751.44    24179.10    535.40 o 
  -2  12  13    53671.55    53251.65    829.73 o 
   0  12  13    46933.76    48130.87    844.35 o 
   2  12  13    33679.02    33907.57    808.79 o 
   4  12  13    26534.36    27193.96    758.59 o 
   6  12  13    29311.00    29483.49    900.41 o 
   8  12  13    18555.65    19675.09    839.97 o 
  10  12  13     3145.83     3956.71    441.77 o 
  12  12  13     1081.75     1327.64    519.51 o 
  14  12  13     8491.15     7773.42    971.68 o 
 -15  13  13    24872.18    26392.75    913.90 o 
 -13  13  13      985.21      817.87    260.50 o 
 -11  13  13    14375.77    14722.86    530.47 o 
  -9  13  13    17413.77    18306.51    638.91 o 
  -7  13  13      860.70      730.81    183.42 o 
  -5  13  13      122.97     -155.50    144.30 o 
  -3  13  13     5359.86     5455.25    360.94 o 
  -1  13  13    45861.89    47066.84   1070.81 o 
   1  13  13    52405.10    55225.26   1351.89 o 
   3  13  13     8857.00     8286.78    474.52 o 
   5  13  13      421.85      580.54    261.22 o 
   7  13  13        2.99       -2.65    229.39 o 
   9  13  13    10654.63    11196.62   1039.02 o 
  11  13  13    32372.53    30266.32   1827.91 o 
  13  13  13    10788.61    11333.03   1144.85 o 
 -12  14  13    19216.88    19339.53    760.57 o 
 -10  14  13    15910.89    15759.22    666.54 o 
  -8  14  13    12653.15    12790.08    576.80 o 
  -6  14  13    10260.26    10451.97    484.11 o 
  -4  14  13     9105.93     8382.94    533.60 o 
  -2  14  13     3031.73     3229.74    302.90 o 
   0  14  13       52.11      219.40    182.49 o 
   2  14  13     3567.70     3088.34    346.06 o 
   4  14  13     3256.46     3113.81    480.46 o 
   6  14  13      536.09      778.27    353.67 o 
   8  14  13        2.50     -519.51    346.34 o 
  10  14  13       83.89     -384.82    355.96 o 
  -9  15  13    21281.54    22593.38    933.91 o 
  -7  15  13     3099.45     2700.75    624.21 o 
  -5  15  13      325.69      354.97    360.31 o 
  -3  15  13     1217.11      981.42    307.48 o 
  -1  15  13    16302.13    16864.80    777.69 o 
   1  15  13    17145.20    18620.51   1014.95 o 
   3  15  13        0.66      -30.83    365.58 o 
   5  15  13    12589.85    12152.78    832.82 o 
   7  15  13    15020.62    17807.68   1404.60 o 
  -4  16  13     8771.33     7882.14    692.98 o 
  -2  16  13     7305.71     6855.05    546.40 o 
   0  16  13      614.66      211.99    269.83 o 
   2  16  13      989.69      394.44    481.03 o 
 -24   0  14     8347.29     8520.26    933.41 o 
 -22   0  14    16138.70    16610.84    800.31 o 
 -20   0  14     9552.00     9576.27    500.65 o 
 -18   0  14     2013.30     1723.68    213.77 o 
 -16   0  14    15449.54    15327.76    508.80 o 
 -14   0  14     1612.05     1391.71    136.03 o 
 -12   0  14    12230.77    12343.69    523.65 o 
 -10   0  14    22871.00    20478.90    580.12 o 
  -8   0  14       99.69      113.39    136.88 o 
  -6   0  14    16233.26    15382.39    626.07 o 
  -4   0  14    11666.22    11669.75   1087.12 o 
  -2   0  14    21657.97    22435.17   1510.43 o 
   0   0  14    76981.14    77397.50   3434.54 o 
   2   0  14    17547.38    17190.60    640.46 o 
   4   0  14     9221.40     9023.33    312.28 o 
   6   0  14    22166.56    22626.51    472.72 o 
   8   0  14     4665.64     4502.64    209.68 o 
  10   0  14      237.70      153.16     81.97 o 
  12   0  14    25056.27    25436.21    550.05 o 
  14   0  14   100207.95   103771.52   1662.90 o 
  16   0  14   167233.47   172910.97   5018.28 o 
  18   0  14    61398.80    62150.66   1711.03 o 
  20   0  14     4986.31     5887.79    827.37 o 
 -23   1  14      742.26      694.62    214.38 o 
 -21   1  14      253.69      157.26    179.27 o 
 -19   1  14     7657.53     7765.57    311.79 o 
 -17   1  14     7729.08     7709.95    246.69 o 
 -15   1  14     2014.49     1936.21    118.74 o 
 -13   1  14     6108.63     5759.05    151.50 o 
 -11   1  14    17493.25    16534.81    332.33 o 
  -9   1  14    43914.43    41465.23    672.09 o 
  -7   1  14    52568.11    51549.05   1126.37 o 
  -5   1  14    31422.09    29902.55    577.94 o 
  -3   1  14    10316.48    10713.83   1140.04 o 
  -1   1  14     8505.55     7944.23    656.44 o 
   1   1  14    13937.15    14200.91    487.67 o 
   3   1  14    18866.47    18615.37    361.16 o 
   5   1  14    11990.02    11891.15    217.87 o 
   7   1  14      987.96     1013.17    161.77 o 
   9   1  14      205.06      257.52     85.50 o 
  11   1  14     3020.09     2982.69    127.33 o 
  13   1  14     1124.64     1285.59    118.43 o 
  15   1  14     1923.29     1780.28    152.83 o 
  17   1  14       53.86     -213.68    144.02 o 
  19   1  14      682.83      675.55    241.38 o 
  21   1  14       17.10     -370.39    285.72 o 
 -24   2  14       28.10     -196.91    179.78 o 
 -22   2  14      170.64      286.29    178.29 o 
 -20   2  14     3354.03     3403.78    239.76 o 
 -18   2  14    35370.91    34684.66    618.46 o 
 -16   2  14    56613.24    58326.48    729.92 o 
 -14   2  14    33439.61    34021.75    548.53 o 
 -12   2  14      196.73      266.87     97.80 o 
 -10   2  14      156.42      -19.95    100.91 o 
  -8   2  14     2051.98     1815.29    123.06 o 
  -6   2  14     3283.62     2842.18    164.11 o 
  -4   2  14     2276.96     2304.69    229.12 o 
  -2   2  14    61184.93    59480.62   1950.92 o 
   0   2  14   130889.96   126908.27   2668.64 o 
   2   2  14    40224.06    38680.12    530.31 o 
   4   2  14     1333.81     1457.42     77.86 o 
   6   2  14     4993.88     4905.30    155.80 o 
   8   2  14     3707.49     3642.00    140.75 o 
  10   2  14    19624.39    19676.38    281.77 o 
  12   2  14     3026.46     3014.98    140.51 o 
  14   2  14    25404.91    24697.50    420.12 o 
  16   2  14    33075.43    32755.46    731.80 o 
  18   2  14     3669.72     3889.74    355.85 o 
  20   2  14     2494.20     1511.60    668.63 o 
 -23   3  14     7014.36     6847.50    404.06 o 
 -21   3  14      140.16     -114.28    143.98 o 
 -19   3  14     1139.25      799.00    163.21 o 
 -17   3  14      377.21      512.36    133.23 o 
 -15   3  14       24.08      -93.02     86.61 o 
 -13   3  14      393.02      341.70     70.33 o 
 -11   3  14    11109.52    11326.18    263.01 o 
  -9   3  14    39179.93    38775.85    818.62 o 
  -7   3  14    39777.58    40226.55    646.28 o 
  -5   3  14     5560.80     5490.81    298.95 o 
  -3   3  14      487.25      730.91     86.31 o 
  -1   3  14       57.31      144.45     70.28 o 
   1   3  14    16487.63    16441.77    473.27 o 
   3   3  14    13857.32    13909.19    245.78 o 
   5   3  14     1241.64     1400.69     95.10 o 
   7   3  14    26472.57    27089.22    455.37 o 
   9   3  14     7678.32     7153.76    163.69 o 
  11   3  14     2498.80     2599.88    128.54 o 
  13   3  14    12676.03    12484.02    278.83 o 
  15   3  14      159.51     -194.43    129.62 o 
  17   3  14     7534.41     7374.11    393.58 o 
  19   3  14     7136.71     6764.62    870.66 o 
  21   3  14      778.44      961.61    361.62 o 
 -22   4  14     2865.33     2834.19    293.40 o 
 -20   4  14    11920.68    12145.19    559.32 o 
 -18   4  14    44201.16    45029.95    806.82 o 
 -16   4  14    63320.41    65056.20    889.08 o 
 -14   4  14    34176.01    33742.62    529.35 o 
 -12   4  14     1798.75     1779.73     99.64 o 
 -10   4  14        7.79       25.49     72.67 o 
  -8   4  14     5332.87     5254.05    192.61 o 
  -6   4  14     6226.63     5620.54    203.27 o 
  -4   4  14     2639.57     2648.31    128.98 o 
  -2   4  14    48111.00    45522.80    652.72 o 
   0   4  14    54646.54    52049.10    753.07 o 
   2   4  14    26524.97    25740.56    403.68 o 
   4   4  14     8397.48     8981.36    226.90 o 
   6   4  14     4354.33     4290.46    150.61 o 
   8   4  14     8326.31     8248.56    193.42 o 
  10   4  14    16532.00    16449.89    280.38 o 
  12   4  14     7404.67     7187.91    216.98 o 
  14   4  14      425.89      329.16    107.82 o 
  16   4  14     3049.69     2959.21    237.89 o 
  18   4  14      332.67       18.86    192.19 o 
  20   4  14     7955.33     8815.80    703.86 o 
 -23   5  14    25134.76    25885.15    754.46 o 
 -21   5  14     5317.88     5374.08    357.26 o 
 -19   5  14        2.17     -202.78    140.70 o 
 -17   5  14      311.77      229.87    136.18 o 
 -15   5  14    17152.83    16970.52    371.28 o 
 -13   5  14    26739.98    27663.06    583.73 o 
 -11   5  14     4950.45     4740.04    146.36 o 
  -9   5  14     9991.42     9771.20    233.11 o 
  -7   5  14     5323.89     5457.84    175.33 o 
  -5   5  14    15908.12    15388.58    325.30 o 
  -3   5  14    65856.47    67539.59    920.46 o 
  -1   5  14    33120.55    33493.88    546.07 o 
   1   5  14     7716.19     7119.85    199.54 o 
   3   5  14     3514.13     3842.13    196.74 o 
   5   5  14    38184.25    38943.01    587.44 o 
   7   5  14   126841.79   125426.95   1323.59 o 
   9   5  14   100015.37   100083.99   1025.96 o 
  11   5  14     9124.15     8523.41    232.84 o 
  13   5  14     1006.40      791.31    125.92 o 
  15   5  14       17.71     -202.20    134.80 o 
  17   5  14     5325.21     5354.32    408.39 o 
  19   5  14     1399.80     1509.52    392.98 o 
 -22   6  14     6459.72     6892.26    450.57 o 
 -20   6  14     2134.50     2065.19    316.84 o 
 -18   6  14      172.09      222.25    144.35 o 
 -16   6  14      110.96       52.44    117.96 o 
 -14   6  14      698.88      460.63    117.69 o 
 -12   6  14      259.26       37.58     82.24 o 
 -10   6  14      250.84       79.30     73.88 o 
  -8   6  14      402.37      384.74     88.28 o 
  -6   6  14      618.20      685.79     86.28 o 
  -4   6  14     2906.02     2984.77    114.75 o 
  -2   6  14     7428.37     7372.37    197.83 o 
   0   6  14     5634.38     5718.91    176.37 o 
   2   6  14       30.91      113.98     65.28 o 
   4   6  14     4635.00     4594.96    167.70 o 
   6   6  14     5853.48     5492.52    150.22 o 
   8   6  14     2751.39     2650.55    152.05 o 
  10   6  14    12005.86    11736.46    276.28 o 
  12   6  14    24190.94    24924.87    439.51 o 
  14   6  14    27788.59    29067.11    690.41 o 
  16   6  14    22290.76    22704.44    893.41 o 
  18   6  14    22189.40    22496.90   1066.41 o 
  20   6  14    14156.59    14051.21   1183.33 o 
 -21   7  14      425.99      -79.31    190.33 o 
 -19   7  14     5808.44     5472.55    381.93 o 
 -17   7  14     1373.77      943.74    171.48 o 
 -15   7  14      562.73      484.72    132.80 o 
 -13   7  14     1279.71      970.88    137.67 o 
 -11   7  14    28899.87    27893.40    444.98 o 
  -9   7  14    97583.87    95918.71   1175.87 o 
  -7   7  14    91533.17    91946.08   1299.36 o 
  -5   7  14    14021.51    13704.56    361.41 o 
  -3   7  14      402.12      374.24     79.76 o 
  -1   7  14      319.49      314.41     78.46 o 
   1   7  14    12403.25    12910.20    267.66 o 
   3   7  14     5677.84     5617.81    154.65 o 
   5   7  14    10550.25    10589.71    244.74 o 
   7   7  14    67071.95    67079.87    926.94 o 
   9   7  14    36258.31    37984.81    607.35 o 
  11   7  14      443.76      171.10    111.19 o 
  13   7  14     3927.63     3654.11    480.24 o 
  15   7  14      766.45      581.59    215.92 o 
  17   7  14     3741.20     3254.44    505.08 o 
  19   7  14     6483.14     5988.85    615.62 o 
 -20   8  14      701.53      188.97    204.78 o 
 -18   8  14       33.78      149.91    187.59 o 
 -16   8  14        5.92      -63.80    133.91 o 
 -14   8  14      387.15      277.59    140.91 o 
 -12   8  14     1037.69      814.74    133.61 o 
 -10   8  14        3.81      -47.53     85.54 o 
  -8   8  14     1062.32     1013.82    106.78 o 
  -6   8  14     7307.40     7191.26    188.97 o 
  -4   8  14     5206.52     4856.54    173.36 o 
  -2   8  14     2195.58     2179.82    108.14 o 
   0   8  14       78.75       51.22     67.45 o 
   2   8  14     1809.79     1854.06    109.07 o 
   4   8  14     4745.22     4585.06    170.22 o 
   6   8  14      908.10      764.70    110.67 o 
   8   8  14     5373.99     5558.98    207.12 o 
  10   8  14    16930.16    17290.76    395.42 o 
  12   8  14     5315.10     5546.65    334.69 o 
  14   8  14      309.29      193.95    223.41 o 
  16   8  14      216.03      202.03    413.68 o 
  18   8  14     4107.50     3507.15    516.88 o 
 -19   9  14     6850.88     7137.82    441.43 o 
 -17   9  14     4726.75     4571.05    355.00 o 
 -15   9  14      469.52      416.87    182.57 o 
 -13   9  14     3558.91     3729.02    229.36 o 
 -11   9  14    41497.05    43758.88    853.97 o 
  -9   9  14    93646.76    95617.77   1283.70 o 
  -7   9  14    72226.00    72608.00   1007.51 o 
  -5   9  14    22804.54    23232.87    372.74 o 
  -3   9  14     7087.85     7069.16    203.87 o 
  -1   9  14    15107.02    15219.62    310.55 o 
   1   9  14    32047.02    31598.28    524.32 o 
   3   9  14    20198.26    19588.25    461.92 o 
   5   9  14      707.99      687.95    112.61 o 
   7   9  14    22100.15    22058.72    469.35 o 
   9   9  14    16926.89    16363.10    533.19 o 
  11   9  14      658.41      701.48    202.28 o 
  13   9  14     2926.34     2409.76    411.41 o 
  15   9  14     1350.88     1327.64    519.51 o 
  17   9  14      410.58      413.68    461.79 o 
 -18  10  14     1805.30     1852.95    284.58 o 
 -16  10  14       12.39      -13.79    185.63 o 
 -14  10  14     2334.26     2482.42    253.17 o 
 -12  10  14    16059.83    16553.44    445.11 o 
 -10  10  14     8728.86     8750.23    330.65 o 
  -8  10  14      131.05       82.36    104.33 o 
  -6  10  14     8790.20     8472.00    257.58 o 
  -4  10  14     6879.31     6481.76    216.51 o 
  -2  10  14      339.55      352.73    105.29 o 
   0  10  14     5468.48     5785.64    216.97 o 
   2  10  14     2477.66     2575.15    194.24 o 
   4  10  14    35237.73    35590.66    677.86 o 
   6  10  14    20006.19    20473.75    610.53 o 
   8  10  14     4637.91     4564.20    342.65 o 
  10  10  14     1020.35      650.30    224.35 o 
  12  10  14     5897.55     6202.49    577.48 o 
  14  10  14    27396.69    27495.60   1635.50 o 
  16  10  14    36042.82    34759.13   1981.84 o 
 -17  11  14     5167.25     5597.69    407.42 o 
 -15  11  14    11154.17    11522.16    516.91 o 
 -13  11  14     7239.60     6815.78    388.70 o 
 -11  11  14       27.77     -109.55    153.56 o 
  -9  11  14     6303.70     5949.08    319.46 o 
  -7  11  14     3747.52     3764.76    234.39 o 
  -5  11  14     3497.51     3160.94    189.55 o 
  -3  11  14    12239.94    12808.44    390.27 o 
  -1  11  14     6299.93     6579.62    296.27 o 
   1  11  14     6309.52     6869.49    267.95 o 
   3  11  14    15064.60    15647.95    520.85 o 
   5  11  14    29618.26    28947.63    956.47 o 
   7  11  14    51970.89    51072.68   1233.00 o 
   9  11  14    35650.34    34661.23   1121.28 o 
  11  11  14     6819.15     6869.09    798.51 o 
  13  11  14       90.01     -153.93    384.82 o 
 -16  12  14    23679.98    23654.82    843.49 o 
 -14  12  14     6105.69     5466.37    421.52 o 
 -12  12  14     1302.74     1612.23    306.88 o 
 -10  12  14     1783.01     1874.15    248.46 o 
  -8  12  14     1558.75     1433.53    219.17 o 
  -6  12  14     5578.19     5451.78    280.69 o 
  -4  12  14     1219.57      806.94    169.88 o 
  -2  12  14    25552.02    25403.84    607.98 o 
   0  12  14    28801.56    30637.88    778.80 o 
   2  12  14     3492.25     3577.27    322.71 o 
   4  12  14     1620.60     1649.26    315.02 o 
   6  12  14     1865.72     1359.10    660.48 o 
   8  12  14     3787.31     4698.10    851.42 o 
  10  12  14    19346.06    19289.25   1346.88 o 
  12  12  14     4945.17     4271.53    721.54 o 
 -13  13  14        1.83     -110.19    210.33 o 
 -11  13  14      767.53      463.90    224.90 o 
  -9  13  14     2542.92     2048.00    287.55 o 
  -7  13  14     2802.86     2611.67    269.84 o 
  -5  13  14     2965.64     3065.66    280.83 o 
  -3  13  14      680.66      266.12    185.42 o 
  -1  13  14      238.52       50.52    265.88 o 
   1  13  14     1004.85     1507.23    291.64 o 
   3  13  14     3249.99     3229.61    376.54 o 
   5  13  14    10401.51    10215.68    714.95 o 
   7  13  14    11144.32    10207.43    971.68 o 
   9  13  14    10149.83    10467.18   1000.54 o 
  11  13  14     6939.39     6388.06    846.61 o 
 -10  14  14      907.58      782.52    322.16 o 
  -8  14  14      486.77       98.77    205.75 o 
  -6  14  14     2168.18     2544.54    352.30 o 
  -4  14  14     1148.57     1461.50    313.68 o 
  -2  14  14    26301.94    24748.12   1212.22 o 
   0  14  14    54003.49    55992.48   1885.11 o 
   2  14  14    18347.65    18746.22    987.68 o 
   4  14  14      447.25      351.94    423.31 o 
   6  14  14       65.50     -307.86    336.72 o 
   8  14  14     4711.31     4993.08    769.65 o 
  -7  15  14    22086.96    23242.30   1204.33 o 
  -5  15  14    35206.09    36847.45   2154.37 o 
  -3  15  14    31093.04    32200.60   1104.86 o 
  -1  15  14    10506.62    10175.43    647.00 o 
   1  15  14     1004.40      383.22    325.68 o 
   3  15  14       42.14       50.76    625.34 o 
 -23   1  15    37752.79    40820.45    963.00 o 
 -21   1  15    18932.31    20719.58    611.33 o 
 -19   1  15       43.73        3.90    136.46 o 
 -17   1  15    12810.61    12662.42    314.07 o 
 -15   1  15     5268.58     5009.19    158.89 o 
 -13   1  15     2474.90     2015.51    165.39 o 
 -11   1  15     2608.65     2455.70    252.30 o 
  -9   1  15    11188.73    10144.86    476.70 o 
  -7   1  15    42687.97    41062.95    791.16 o 
  -5   1  15    14924.82    14201.54    337.40 o 
  -3   1  15     9331.78     8673.90    705.92 o 
  -1   1  15    65279.02    64133.76   2163.25 o 
   1   1  15    20108.48    19340.40   1037.27 o 
   3   1  15     1287.89     1344.35    152.53 o 
   5   1  15      120.37       97.60     61.97 o 
   7   1  15    22131.44    21767.40    416.09 o 
   9   1  15    42383.44    42262.43    606.31 o 
  11   1  15     9273.63     8830.17    274.60 o 
  13   1  15    14348.35    14312.16    319.88 o 
  15   1  15    53999.55    54402.88    860.66 o 
  17   1  15    33063.64    32234.61   1015.54 o 
  19   1  15     9013.65     9596.24    716.73 o 
 -22   2  15      514.82      241.97    188.59 o 
 -20   2  15      983.93      989.33    193.43 o 
 -18   2  15      513.31      347.54    128.43 o 
 -16   2  15     1082.01      888.49    151.59 o 
 -14   2  15     1272.23     1046.09    158.52 o 
 -12   2  15     2572.34     2516.23    123.89 o 
 -10   2  15    30855.95    30539.95    700.63 o 
  -8   2  15    55635.41    51041.04    968.06 o 
  -6   2  15    39371.86    38402.59    863.72 o 
  -4   2  15    18256.14    16624.77    445.62 o 
  -2   2  15    25747.31    24961.08   1182.74 o 
   0   2  15    64542.23    66310.39   2924.65 o 
   2   2  15    82988.56    79960.48   1791.31 o 
   4   2  15    19900.66    20247.78    339.32 o 
   6   2  15      170.96      374.69     83.50 o 
   8   2  15      220.59      218.95     98.76 o 
  10   2  15     8085.95     8058.74    229.60 o 
  12   2  15    14734.89    13771.80    261.00 o 
  14   2  15     4458.55     4474.14    176.69 o 
  16   2  15       19.63      237.89    197.47 o 
  18   2  15     1006.01     1151.40    319.51 o 
  20   2  15      182.42      216.46    277.92 o 
 -21   3  15      148.77      114.54    168.23 o 
 -19   3  15    16498.24    16372.02    613.82 o 
 -17   3  15    54548.70    56914.36   1119.42 o 
 -15   3  15    53522.60    52326.11    718.32 o 
 -13   3  15    29199.95    29002.81    596.49 o 
 -11   3  15    21156.46    20924.82    369.11 o 
  -9   3  15    55908.93    55289.88   1519.13 o 
  -7   3  15    80167.45    78092.52   1550.73 o 
  -5   3  15    35236.23    34223.19    797.90 o 
  -3   3  15     1486.09     1304.42    259.44 o 
  -1   3  15    40328.23    37824.70   1042.29 o 
   1   3  15    32955.89    31505.15    666.12 o 
   3   3  15    14846.20    14390.14    267.15 o 
   5   3  15     7982.54     7902.97    220.63 o 
   7   3  15    37667.32    36889.70    584.40 o 
   9   3  15    78361.20    77598.83    952.45 o 
  11   3  15    42897.37    42376.86    528.34 o 
  13   3  15     1189.64     1135.47    129.79 o 
  15   3  15     2623.14     2475.75    222.41 o 
  17   3  15      327.61     -144.18    238.13 o 
  19   3  15     5613.07     6144.14    550.52 o 
 -22   4  15      559.43      408.18    197.05 o 
 -20   4  15       78.36      219.35    156.73 o 
 -18   4  15     3731.08     3798.58    236.58 o 
 -16   4  15    32664.05    33275.91    575.18 o 
 -14   4  15    38497.86    37825.09    746.68 o 
 -12   4  15     9015.14     8938.54    341.20 o 
 -10   4  15     3418.28     3714.55    165.11 o 
  -8   4  15     6954.21     6814.82    273.66 o 
  -6   4  15     4291.67     3906.48    218.71 o 
  -4   4  15    35315.02    34289.58    694.24 o 
  -2   4  15     4746.25     4584.74    177.05 o 
   0   4  15     7121.48     6850.94    197.85 o 
   2   4  15    10780.27    10385.60    308.35 o 
   4   4  15      919.82     1041.67    105.40 o 
   6   4  15    52543.67    52136.48    841.47 o 
   8   4  15    62018.72    61931.95    887.46 o 
  10   4  15     6256.63     6201.65    181.12 o 
  12   4  15        4.95       -6.34     92.82 o 
  14   4  15     3581.84     3647.85    205.56 o 
  16   4  15    19986.38    18901.51    726.70 o 
  18   4  15    15552.47    14649.95    801.34 o 
 -21   5  15     2924.39     2827.67    311.01 o 
 -19   5  15       14.78       18.23    171.83 o 
 -17   5  15     4539.07     4613.30    249.72 o 
 -15   5  15     7460.26     6900.21    243.61 o 
 -13   5  15     3153.49     3134.92    156.68 o 
 -11   5  15     1274.17     1684.80    152.02 o 
  -9   5  15     8149.02     8016.42    211.86 o 
  -7   5  15    10022.74     9498.50    348.56 o 
  -5   5  15     3360.10     3235.24    150.75 o 
  -3   5  15       73.38      122.37     83.30 o 
  -1   5  15     5736.60     5984.96    194.09 o 
   1   5  15     5539.49     5258.27    186.24 o 
   3   5  15      784.35      932.92    109.69 o 
   5   5  15     1075.14     1089.33    156.37 o 
   7   5  15     3928.12     3517.12    193.17 o 
   9   5  15     6270.07     6071.57    254.99 o 
  11   5  15     5577.26     5910.47    188.61 o 
  13   5  15      132.53      -55.80     99.10 o 
  15   5  15     7530.75     7797.54    462.45 o 
  17   5  15     5368.34     5966.92    522.62 o 
  19   5  15      351.26      367.67    312.04 o 
 -20   6  15       18.27       91.40    193.13 o 
 -18   6  15     3964.27     4037.97    314.35 o 
 -16   6  15    26281.69    26628.51    585.83 o 
 -14   6  15    40048.34    39267.26    602.81 o 
 -12   6  15     8093.38     7564.11    229.77 o 
 -10   6  15     6579.43     6461.47    246.66 o 
  -8   6  15    13435.84    13854.64    298.30 o 
  -6   6  15      543.88      731.64    113.02 o 
  -4   6  15     8597.43     9092.27    259.64 o 
  -2   6  15        3.38       21.79     92.69 o 
   0   6  15    13755.95    14236.95    362.89 o 
   2   6  15    10511.54    10917.12    294.76 o 
   4   6  15     6222.13     6114.62    188.39 o 
   6   6  15    60829.61    61797.39   1032.24 o 
   8   6  15    66534.83    64440.24    905.84 o 
  10   6  15    22064.96    23059.61    381.83 o 
  12   6  15     2817.93     2807.32    167.06 o 
  14   6  15     6598.86     6561.61    423.85 o 
  16   6  15    23373.01    22746.01   1289.16 o 
  18   6  15    20984.11    21091.38   1361.31 o 
 -19   7  15     6773.75     6748.31    405.80 o 
 -17   7  15     6112.99     6087.07    337.14 o 
 -15   7  15     7039.75     6916.70    383.87 o 
 -13   7  15      836.01      602.70    119.04 o 
 -11   7  15        9.07     -124.35     82.90 o 
  -9   7  15     1645.95     1984.62    179.93 o 
  -7   7  15     8426.09     8287.77    280.44 o 
  -5   7  15     2816.12     2907.69    152.38 o 
  -3   7  15      487.90      399.84     77.23 o 
  -1   7  15       29.48       93.07     77.74 o 
   1   7  15      509.05      308.55     85.26 o 
   3   7  15     1700.73     1976.18    146.31 o 
   5   7  15      187.64       -3.49    117.02 o 
   7   7  15     1228.14     1086.62    103.28 o 
   9   7  15     7875.69     7972.95    262.00 o 
  11   7  15    16750.75    16506.46    391.44 o 
  13   7  15     9489.12     8900.71    486.67 o 
  15   7  15     8900.73     9142.67    605.41 o 
  17   7  15    16800.40    16599.51    878.58 o 
 -18   8  15     1654.77     1547.99    245.98 o 
 -16   8  15    15182.56    14544.12    535.02 o 
 -14   8  15     3136.65     3230.47    219.46 o 
 -12   8  15    11266.88    11190.42    326.81 o 
 -10   8  15    52470.97    53310.79   1018.07 o 
  -8   8  15    70524.70    71403.80   1207.06 o 
  -6   8  15    40984.00    41884.64    917.36 o 
  -4   8  15    19374.19    19011.31    590.88 o 
  -2   8  15    42457.14    43629.90    711.85 o 
   0   8  15    98929.98   101285.85   1465.10 o 
   2   8  15   101480.45   103612.30   1775.01 o 
   4   8  15    23420.82    25022.96    455.00 o 
   6   8  15     3157.15     2844.78    158.80 o 
   8   8  15     8027.25     8209.73    251.08 o 
  10   8  15     1022.34      828.20    157.70 o 
  12   8  15     4490.70     4518.95    450.56 o 
  14   8  15       53.56       77.23    243.77 o 
  16   8  15     7790.94     6715.95    579.22 o 
 -17   9  15        5.25      -96.99    169.27 o 
 -15   9  15     1850.74     1711.67    245.83 o 
 -13   9  15     9899.27    10020.41    395.45 o 
 -11   9  15     6846.38     6951.82    333.64 o 
  -9   9  15      961.97      761.82    117.89 o 
  -7   9  15     1348.24     1490.69    130.75 o 
  -5   9  15     3723.78     3751.56    178.73 o 
  -3   9  15      197.99      335.98     90.89 o 
  -1   9  15     6561.36     7193.62    269.17 o 
   1   9  15      149.58      153.36     92.99 o 
   3   9  15    15543.85    16014.56    355.69 o 
   5   9  15    15656.68    15566.45    373.66 o 
   7   9  15      269.56      339.83    115.88 o 
   9   9  15     3233.87     3573.89    270.81 o 
  11   9  15      218.35      566.60    254.24 o 
  13   9  15     3204.71     3309.48    557.99 o 
  15   9  15     8967.95     8773.96    885.09 o 
 -16  10  15    13228.48    12997.90    539.16 o 
 -14  10  15    15147.79    14451.55    608.46 o 
 -12  10  15     1422.90     1095.83    193.49 o 
 -10  10  15     8667.07     8526.75    334.23 o 
  -8  10  15    19713.61    19179.83    474.98 o 
  -6  10  15     5361.93     5818.84    230.63 o 
  -4  10  15     2001.51     2065.75    151.64 o 
  -2  10  15     8572.28     8849.18    261.76 o 
   0  10  15    23834.72    25136.34    483.37 o 
   2  10  15    17948.39    18983.70    442.79 o 
   4  10  15     1702.99     1823.65    191.46 o 
   6  10  15     6105.43     6430.03    285.94 o 
   8  10  15    15367.00    16727.97   1010.16 o 
  10  10  15     7338.21     7273.06    559.38 o 
  12  10  15     1348.67     1616.26    481.03 o 
  14  10  15     2408.46     2058.80    567.61 o 
 -15  11  15      243.74       11.41    187.45 o 
 -13  11  15     6377.67     5876.63    397.79 o 
 -11  11  15     6918.24     7321.05    410.49 o 
  -9  11  15      455.33      282.26    154.52 o 
  -7  11  15    11853.40    12628.49    400.83 o 
  -5  11  15     3555.73     3499.35    199.62 o 
  -3  11  15     2842.50     2891.73    194.76 o 
  -1  11  15    14850.74    15895.26    427.26 o 
   1  11  15     3011.73     2889.07    211.00 o 
   3  11  15     1454.92     1506.19    211.17 o 
   5  11  15     2623.01     1865.09    346.34 o 
   7  11  15      167.41      392.52    255.04 o 
   9  11  15     4313.72     5608.79    663.82 o 
  11  11  15     1583.57     1366.12    481.03 o 
 -12  12  15     5203.16     5307.58    397.31 o 
 -10  12  15      448.54      198.46    189.18 o 
  -8  12  15       10.44      262.88    181.55 o 
  -6  12  15      393.75      300.87    162.27 o 
  -4  12  15      449.82      513.91    167.98 o 
  -2  12  15      107.82      191.37    198.33 o 
   0  12  15       24.39      206.61    202.90 o 
   2  12  15      381.00      630.46    261.84 o 
   4  12  15     5509.92     5815.70    522.39 o 
   6  12  15    17534.09    19106.46   1202.57 o 
   8  12  15    26376.14    28101.69   1577.77 o 
  10  12  15    18863.46    18827.46   1298.78 o 
 -11  13  15     3879.72     3804.76    362.87 o 
  -9  13  15    19966.27    20400.24    714.20 o 
  -7  13  15    27347.32    27523.02    829.44 o 
  -5  13  15     5506.67     4857.48    644.21 o 
  -3  13  15     4117.69     4310.82    477.84 o 
  -1  13  15    21268.88    20753.50    954.67 o 
   1  13  15     9143.58     9721.01    827.37 o 
   3  13  15       49.62     -157.91    322.29 o 
   5  13  15       57.93       38.48    346.34 o 
   7  13  15    11394.31    10621.11    962.06 o 
  -6  14  15    17658.38    17915.24    756.05 o 
  -4  14  15    19688.61    19129.70    775.09 o 
  -2  14  15    13013.25    13680.45    813.28 o 
   0  14  15     8341.84     8779.02    668.44 o 
   2  14  15     4288.47     3811.30    572.42 o 
   4  14  15     4319.86     4415.53    527.35 o 
 -20   0  16    26997.02    27889.35    964.90 o 
 -18   0  16     2480.49     2483.71    217.54 o 
 -16   0  16     7940.93     7522.23    986.11 o 
 -14   0  16    39425.53    38209.18   1434.90 o 
 -12   0  16    34512.63    32302.11   1241.70 o 
 -10   0  16      396.87      311.54    212.68 o 
  -8   0  16    29854.17    28933.81   1023.82 o 
  -6   0  16    23146.21    20773.29    638.88 o 
  -4   0  16     2654.64     2116.53    634.96 o 
  -2   0  16    40976.45    38905.59   2260.83 o 
   0   0  16    11821.72    10717.32   1164.09 o 
   2   0  16     3284.46     2963.14    269.38 o 
   4   0  16     4895.24     4878.50    260.98 o 
   6   0  16     6437.85     6095.96    256.99 o 
   8   0  16    36657.49    35892.88    903.02 o 
  10   0  16    20810.19    21399.52    717.97 o 
  12   0  16       51.81       94.51    230.99 o 
  14   0  16    12657.67    12496.10    419.66 o 
  16   0  16    11107.09    12704.32    544.38 o 
  18   0  16     7368.21     8215.97    769.65 o 
 -21   1  16      188.46       85.92    161.78 o 
 -19   1  16       32.69      149.63    113.58 o 
 -17   1  16      854.90      696.98    128.04 o 
 -15   1  16     1203.61     1044.29    229.78 o 
 -13   1  16       66.06       53.16    160.96 o 
 -11   1  16      721.39      782.36    189.13 o 
  -9   1  16     3272.66     2710.50    212.86 o 
  -7   1  16     7336.08     6676.35    258.19 o 
  -5   1  16     5530.57     5826.19    245.60 o 
  -3   1  16    21792.05    21894.61   1135.82 o 
  -1   1  16    53116.75    48718.33   1850.02 o 
   1   1  16    53587.66    53721.27   2761.10 o 
   3   1  16    28535.19    27085.05    775.43 o 
   5   1  16    14202.66    13466.66    346.81 o 
   7   1  16     9641.77     9351.89    243.52 o 
   9   1  16     9947.70     9593.15    266.58 o 
  11   1  16     4290.90     4337.20    232.50 o 
  13   1  16     3010.45     3560.63    279.92 o 
  15   1  16     1731.86     1841.40    171.13 o 
  17   1  16     1599.38     1586.70    264.98 o 
 -20   2  16      334.39      232.37    176.90 o 
 -18   2  16     3416.92     3271.82    224.08 o 
 -16   2  16     1573.95     1341.47    264.41 o 
 -14   2  16      114.69       -3.64    166.73 o 
 -12   2  16      154.46      118.36    128.79 o 
 -10   2  16    32829.50    31779.95    788.24 o 
  -8   2  16    98757.16    93295.02   1826.27 o 
  -6   2  16    57068.04    53896.91   1437.21 o 
  -4   2  16     5065.96     4820.25    221.89 o 
  -2   2  16     5972.13     5917.95    673.44 o 
   0   2  16      933.23      760.03    481.03 o 
   2   2  16     8979.09     8560.28    286.88 o 
   4   2  16     3766.44     3620.82    149.02 o 
   6   2  16    18920.30    18696.03    346.18 o 
   8   2  16    76833.34    76201.66   1038.51 o 
  10   2  16    66567.24    66329.47   1120.35 o 
  12   2  16     8445.38     9452.14    440.63 o 
  14   2  16      930.64      916.56    116.69 o 
  16   2  16      155.48      -26.54    135.71 o 
  18   2  16     3318.14     2927.67    383.23 o 
 -21   3  16     1244.16     1067.17    206.03 o 
 -19   3  16      824.99      518.42    132.01 o 
 -17   3  16    15363.77    16044.23    357.99 o 
 -15   3  16    20582.47    19170.78    615.03 o 
 -13   3  16     3005.23     3040.92    263.69 o 
 -11   3  16     1427.14     1484.54    203.97 o 
  -9   3  16     3424.47     3041.20    229.20 o 
  -7   3  16      344.81      215.43    149.84 o 
  -5   3  16     1368.41     1090.92    149.39 o 
  -3   3  16     2475.00     1984.67    319.06 o 
  -1   3  16    39494.65    37640.78    840.92 o 
   1   3  16    71706.39    67792.04   2302.58 o 
   3   3  16    29596.03    29015.82    493.24 o 
   5   3  16       85.44       13.30     74.41 o 
   7   3  16      521.72      227.35    103.87 o 
   9   3  16     3873.17     3582.21    220.57 o 
  11   3  16    10678.53    10168.16    633.21 o 
  13   3  16     1427.23     1368.87    133.42 o 
  15   3  16     2105.55     2347.19    195.97 o 
  17   3  16     6258.72     6558.80    500.56 o 
 -20   4  16      421.75      270.89    164.97 o 
 -18   4  16     6932.65     7394.29    292.18 o 
 -16   4  16     9754.96     9123.86    401.75 o 
 -14   4  16     5221.37     5301.23    441.66 o 
 -12   4  16     4597.24     4353.68    333.03 o 
 -10   4  16    30893.81    30383.32    738.46 o 
  -8   4  16    79864.91    78483.45   1537.25 o 
  -6   4  16    77447.02    76268.67   1432.24 o 
  -4   4  16    24335.92    22959.72    526.26 o 
  -2   4  16     1960.96     1782.48    140.00 o 
   0   4  16      278.94      219.53    215.23 o 
   2   4  16      690.74      718.88     99.88 o 
   4   4  16      225.13      217.08    103.07 o 
   6   4  16     9243.53     9416.07    273.54 o 
   8   4  16    39031.76    39384.08    644.72 o 
  10   4  16    37895.11    38493.07    935.22 o 
  12   4  16    11587.38    11860.36    392.74 o 
  14   4  16     1153.38     1068.40    154.00 o 
  16   4  16     4009.53     4088.16    354.44 o 
 -19   5  16       11.02       59.07    228.84 o 
 -17   5  16    18106.53    18879.87    601.73 o 
 -15   5  16    51618.40    51649.28   1087.09 o 
 -13   5  16    32341.50    30762.53   1127.55 o 
 -11   5  16     3098.79     3216.41    264.67 o 
  -9   5  16      144.39       49.80    121.98 o 
  -7   5  16    22602.50    22308.27    557.44 o 
  -5   5  16    60652.03    60274.18   1358.26 o 
  -3   5  16    11987.98    12131.78    285.23 o 
  -1   5  16     5542.09     5559.43    191.44 o 
   1   5  16    10679.03    10447.62    290.22 o 
   3   5  16      173.76      288.57     93.33 o 
   5   5  16    21770.43    21108.21    534.19 o 
   7   5  16    41199.79    40522.18    754.58 o 
   9   5  16    12791.24    12628.70    615.15 o 
  11   5  16     2120.51     2058.98    258.18 o 
  13   5  16     7417.19     7505.73    290.91 o 
  15   5  16    35208.36    35690.16   1026.71 o 
  17   5  16    44043.71    43851.39   1481.57 o 
 -18   6  16     8457.42     8143.53    409.54 o 
 -16   6  16    10729.84    10872.67    342.79 o 
 -14   6  16     8402.82     8462.04    330.49 o 
 -12   6  16     2319.51     2223.72    254.17 o 
 -10   6  16      533.23      511.82    167.92 o 
  -8   6  16       77.11      153.97    127.39 o 
  -6   6  16      125.45      254.29    110.81 o 
  -4   6  16      646.79      786.63    116.50 o 
  -2   6  16      229.90      268.42    139.97 o 
   0   6  16      509.44      455.71    102.44 o 
   2   6  16       30.53      111.98    104.84 o 
   4   6  16       97.62      -82.32     98.32 o 
   6   6  16      352.98      156.47    131.55 o 
   8   6  16     1458.47     1570.10    216.06 o 
  10   6  16      964.08      778.27    197.47 o 
  12   6  16        0.98     -129.72    106.03 o 
  14   6  16     1704.60     1604.91    266.14 o 
  16   6  16     4264.78     4024.97    610.91 o 
 -19   7  16      397.71      194.60    196.14 o 
 -17   7  16    30039.40    29025.86    765.65 o 
 -15   7  16    47537.34    47247.95    827.21 o 
 -13   7  16    10290.00     9963.17    304.49 o 
 -11   7  16     1208.84     1093.41    211.94 o 
  -9   7  16     7172.90     7295.24    362.24 o 
  -7   7  16       57.89       31.51    122.48 o 
  -5   7  16     3024.64     3068.83    203.37 o 
  -3   7  16     2432.28     1944.51    287.77 o 
  -1   7  16    63460.38    65772.79   1441.82 o 
   1   7  16   108545.01   111683.34   1760.42 o 
   3   7  16    46037.57    48020.91    875.32 o 
   5   7  16        2.85       25.70    120.01 o 
   7   7  16     3955.12     4132.79    295.69 o 
   9   7  16     2029.49     1994.41    150.22 o 
  11   7  16     9808.17     9853.75    310.78 o 
  13   7  16        2.75      -93.53    155.56 o 
  15   7  16    16253.12    16742.80    801.95 o 
 -18   8  16     5136.88     4978.18    351.32 o 
 -16   8  16     2710.38     2170.96    254.14 o 
 -14   8  16       68.87     -130.47    125.44 o 
 -12   8  16        6.22     -133.72     89.15 o 
 -10   8  16     1170.00      988.00    207.70 o 
  -8   8  16     2828.20     3085.35    286.02 o 
  -6   8  16     1142.83     1173.73    223.57 o 
  -4   8  16     2689.83     2739.15    223.60 o 
  -2   8  16     9159.73     8791.80    355.46 o 
   0   8  16     1149.14     1381.55    297.45 o 
   2   8  16     3050.42     2690.90    302.72 o 
   4   8  16     7006.78     7430.46    611.45 o 
   6   8  16      696.06      411.39    172.93 o 
   8   8  16      728.95      635.84    117.37 o 
  10   8  16     1693.54     1747.57    178.32 o 
  12   8  16       59.31     -230.30    171.55 o 
  14   8  16       55.21     -174.44    230.99 o 
 -15   9  16    25641.26    27258.87    744.98 o 
 -13   9  16    11277.89    11862.87    364.83 o 
 -11   9  16      406.99      448.24    112.96 o 
  -9   9  16    10951.87    11026.51    329.60 o 
  -7   9  16     6818.82     6478.09    385.55 o 
  -5   9  16     2455.83     2450.58    268.67 o 
  -3   9  16    12152.42    12818.31    736.28 o 
  -1   9  16    56549.07    59667.45   1324.66 o 
   1   9  16   100094.38   100087.93   1984.32 o 
   3   9  16    52334.14    52844.15   1440.39 o 
   5   9  16     8748.64     9535.61    486.01 o 
   7   9  16     2410.13     2318.95    171.15 o 
   9   9  16     9110.21     9987.25    398.53 o 
  11   9  16    11497.00    12482.18    858.40 o 
  13   9  16     1854.07     1926.82    346.35 o 
 -14  10  16    14791.18    14994.73    629.99 o 
 -12  10  16    17567.41    18775.77    476.79 o 
 -10  10  16     2159.21     1698.07    170.51 o 
  -8  10  16      350.92      286.74    111.09 o 
  -6  10  16       14.63      -26.86    124.42 o 
  -4  10  16     3402.59     3634.77    315.40 o 
  -2  10  16    12539.68    13076.61    757.53 o 
   0  10  16     6578.00     6727.53    344.26 o 
   2  10  16     1766.53     1823.18    212.97 o 
   4  10  16     3129.70     3183.03    218.80 o 
   6  10  16      909.79     1069.35    174.93 o 
   8  10  16     5618.79     5451.94    364.21 o 
  10  10  16     1269.67      968.51    297.11 o 
  12  10  16     3330.57     3011.24    529.13 o 
 -13  11  16    12317.88    13757.21    568.76 o 
 -11  11  16     4084.16     4000.91    323.58 o 
  -9  11  16     1615.54     1575.30    183.29 o 
  -7  11  16     4120.10     4294.43    236.68 o 
  -5  11  16     6045.57     6387.00    310.21 o 
  -3  11  16      672.17      574.98    129.11 o 
  -1  11  16      628.85      522.95    126.56 o 
   1  11  16      522.44      520.22    148.36 o 
   3  11  16      302.26      177.69    144.03 o 
   5  11  16      975.46      916.83    223.08 o 
   7  11  16     6087.74     6896.75    524.89 o 
   9  11  16     4198.89     4656.36    586.85 o 
 -10  12  16     4931.58     5258.58    487.67 o 
  -8  12  16    29042.21    28404.05    854.00 o 
  -6  12  16    23515.56    24792.27    880.76 o 
  -4  12  16      197.86      140.83    157.80 o 
  -2  12  16     5528.82     5512.20    326.39 o 
   0  12  16      716.16      628.54    185.76 o 
   2  12  16     4071.00     4658.70    439.17 o 
   4  12  16     4382.54     4307.20    454.78 o 
   6  12  16      950.62      836.99    384.82 o 
  -7  13  16        3.03      246.87    202.93 o 
  -5  13  16     1391.72      815.34    331.91 o 
  -3  13  16     1020.58     1030.54    370.39 o 
  -1  13  16      419.43      416.89    251.79 o 
   1  13  16     1077.01      862.09    305.02 o 
   3  13  16     1411.69     1092.11    495.46 o 
 -19   1  17     6885.24     6826.54    495.52 o 
 -17   1  17    15704.87    15986.85    675.76 o 
 -15   1  17    52592.52    51717.41   1281.71 o 
 -13   1  17    61355.60    58312.89   1741.32 o 
 -11   1  17     9111.54     8280.36    402.19 o 
  -9   1  17     7153.88     6835.21    293.65 o 
  -7   1  17    12098.96    11730.94    462.41 o 
  -5   1  17      292.32      -36.24    286.63 o 
  -3   1  17     5304.83     5146.73   1106.37 o 
  -1   1  17      707.14      829.18    357.48 o 
   1   1  17    19330.94    19385.45   1548.91 o 
   3   1  17    27503.88    27619.50    785.52 o 
   5   1  17      447.38      346.01     74.51 o 
   7   1  17    16080.10    15863.82    414.72 o 
   9   1  17    16966.29    16344.61    464.99 o 
  11   1  17     1584.52     1705.99    208.42 o 
  13   1  17     1564.32     1404.36    221.23 o 
  15   1  17       97.19     -490.65    327.10 o 
 -18   2  17     3161.54     2718.72    346.96 o 
 -16   2  17     6151.91     5988.78    522.12 o 
 -14   2  17      983.58      615.17    216.82 o 
 -12   2  17      660.64      594.12    196.50 o 
 -10   2  17     2082.35     1674.15    299.99 o 
  -8   2  17        7.80      -73.89    144.42 o 
  -6   2  17      478.16      401.10    126.39 o 
  -4   2  17     1261.95      953.20    389.63 o 
  -2   2  17    24750.09    25065.74   1268.38 o 
   0   2  17    56739.46    55106.82   2900.60 o 
   2   2  17    47509.00    46011.25   1237.17 o 
   4   2  17    23916.99    22019.94    595.54 o 
   6   2  17    21987.27    21129.64    695.28 o 
   8   2  17    35188.38    34638.23    822.06 o 
  10   2  17    30242.98    29504.70    770.31 o 
  12   2  17    15721.34    16541.70    699.61 o 
  14   2  17     4996.13     4775.86    527.18 o 
  16   2  17       75.73      -42.44    112.59 o 
 -19   3  17     3751.66     3970.21    452.48 o 
 -17   3  17     1753.99     2648.85    520.26 o 
 -15   3  17     1049.09      722.62    221.08 o 
 -13   3  17      910.35      665.84    212.98 o 
 -11   3  17    10954.59    10105.19    555.44 o 
  -9   3  17    66337.70    65291.02   1702.44 o 
  -7   3  17    78975.20    75403.27   1543.11 o 
  -5   3  17    32931.19    31055.35    757.33 o 
  -3   3  17    10885.93     9977.73    352.34 o 
  -1   3  17    22789.10    21366.64    598.22 o 
   1   3  17    52381.57    48259.17   1248.88 o 
   3   3  17    37637.38    36264.32    849.25 o 
   5   3  17     2746.19     2484.96    180.28 o 
   7   3  17    12160.26    11496.31    402.31 o 
   9   3  17    33112.01    32664.83    807.89 o 
  11   3  17    12699.46    12016.50    662.37 o 
  13   3  17     2057.04     2612.68    289.25 o 
  15   3  17     8602.10     8511.75    788.89 o 
 -18   4  17     2246.65     2411.37    690.15 o 
 -16   4  17    14062.26    13090.13    770.68 o 
 -14   4  17     4760.56     4492.05    377.61 o 
 -12   4  17       24.04       32.38    161.77 o 
 -10   4  17        7.93      185.83    156.98 o 
  -8   4  17     9257.82     8813.77    413.03 o 
  -6   4  17    38234.01    38371.91    928.63 o 
  -4   4  17    16490.70    15480.56    493.31 o 
  -2   4  17     1267.19     1031.91    206.84 o 
   0   4  17     9213.38     9013.02    383.58 o 
   2   4  17     2253.66     1899.80    143.33 o 
   4   4  17     2989.55     2732.65    184.96 o 
   6   4  17    10958.79    11128.96    389.94 o 
   8   4  17     1313.84     1290.18    194.00 o 
  10   4  17     2802.08     2690.04    259.96 o 
  12   4  17        3.95       34.16    177.74 o 
  14   4  17    11380.31    12939.67   1144.85 o 
 -17   5  17      493.24      411.71    267.43 o 
 -15   5  17     3091.17     3221.29    360.88 o 
 -13   5  17     5324.29     5197.26    388.05 o 
 -11   5  17     1391.15     1632.00    248.89 o 
  -9   5  17     3286.63     3162.19    247.48 o 
  -7   5  17     7086.51     6851.69    314.62 o 
  -5   5  17     7122.34     7048.73    297.87 o 
  -3   5  17     3687.43     3622.60    298.68 o 
  -1   5  17     3695.43     3589.96    209.61 o 
   1   5  17     7319.89     7175.42    358.79 o 
   3   5  17     3873.08     3943.47    212.01 o 
   5   5  17      185.02       83.06    121.26 o 
   7   5  17     3960.29     4006.10    264.37 o 
   9   5  17     3626.11     3174.47    268.91 o 
  11   5  17     3024.36     2819.26    289.62 o 
  13   5  17     1714.62     1722.08    567.61 o 
  15   5  17     2289.91     2089.66    186.28 o 
 -16   6  17    21087.23    21478.26    818.06 o 
 -14   6  17    15770.04    14972.65    652.22 o 
 -12   6  17      875.71      834.42    203.76 o 
 -10   6  17        2.37       64.59    147.30 o 
  -8   6  17    19232.81    18306.05    547.60 o 
  -6   6  17    63688.52    63583.92   1224.83 o 
  -4   6  17    26451.17    26307.67    679.98 o 
  -2   6  17     1139.82     1070.71    217.02 o 
   0   6  17    16567.74    16690.48    502.62 o 
   2   6  17     4927.28     4449.40    317.98 o 
   4   6  17     3173.67     3182.54    228.86 o 
   6   6  17     6385.29     6232.47    319.59 o 
   8   6  17      369.52      465.52    167.56 o 
  10   6  17     7951.80     7696.35    405.17 o 
  12   6  17      730.28      461.79    413.68 o 
  14   6  17    11958.64    12711.81    427.86 o 
 -15   7  17    18126.14    18603.04    755.79 o 
 -13   7  17    10597.33    10440.41    547.15 o 
 -11   7  17    10169.35    10705.31    469.73 o 
  -9   7  17    15071.96    15125.35    571.64 o 
  -7   7  17     9082.84     9121.62    394.81 o 
  -5   7  17      922.59     1344.05    195.90 o 
  -3   7  17       91.03      261.31    143.24 o 
  -1   7  17      388.08      365.50    208.60 o 
   1   7  17      492.40      360.25    155.84 o 
   3   7  17       67.98      231.56    177.57 o 
   5   7  17       13.90     -148.46    129.53 o 
   7   7  17      797.66      519.40    172.17 o 
   9   7  17     1778.83     1635.33    305.49 o 
  11   7  17      739.82     1048.64    471.41 o 
  13   7  17      217.04      -73.63    146.28 o 
 -14   8  17     7002.82     7065.62    649.87 o 
 -12   8  17        0.89     -188.42    179.50 o 
 -10   8  17        6.43      -70.45    157.19 o 
  -8   8  17     3456.28     3933.85    345.76 o 
  -6   8  17    16205.81    16224.17    722.08 o 
  -4   8  17     3647.13     3870.69    297.73 o 
  -2   8  17    17353.98    17648.96    583.30 o 
   0   8  17    75218.31    77812.71   2323.92 o 
   2   8  17    60100.88    60023.43   1639.31 o 
   4   8  17    17113.28    18729.84    857.07 o 
   6   8  17    10480.08    11562.05    476.21 o 
   8   8  17    43088.59    44217.54   1247.27 o 
  10   8  17    68175.09    65833.58   3001.62 o 
  12   8  17    27380.45    28466.59    970.44 o 
 -13   9  17    11227.65    11908.83    615.88 o 
 -11   9  17      308.70      234.01    244.40 o 
  -9   9  17      367.02      488.07    237.49 o 
  -7   9  17       75.46       90.32    174.35 o 
  -5   9  17     7047.21     7279.48    400.84 o 
  -3   9  17    18432.61    18731.33    627.72 o 
  -1   9  17    11387.78    11633.10    494.42 o 
   1   9  17        0.02      -27.40    189.35 o 
   3   9  17     2115.21     2331.92    325.51 o 
   5   9  17        2.64     -228.24    394.44 o 
   7   9  17     3215.31     3482.65    644.58 o 
   9   9  17     1637.41     1496.21    279.24 o 
  11   9  17      746.71      473.12    151.94 o 
 -12  10  17     3660.68     3632.00    289.07 o 
 -10  10  17     1124.66     1455.75    312.67 o 
  -8  10  17     7825.89     8841.85    552.34 o 
  -6  10  17    19200.61    20474.04    816.62 o 
  -4  10  17     5530.14     5561.50    439.95 o 
  -2  10  17     1993.28     2008.75    270.66 o 
   0  10  17    10494.31    10404.80    492.87 o 
   2  10  17     8522.28     7696.46    808.13 o 
   4  10  17     1737.54     1212.19    471.41 o 
   6  10  17     1003.62     1394.98    500.27 o 
   8  10  17     5377.24     5771.50    283.14 o 
  -9  11  17     3220.45     3318.96    306.88 o 
  -7  11  17     4450.71     4304.73    438.80 o 
  -5  11  17      958.39      620.61    273.23 o 
  -3  11  17    11806.49    12999.84    686.50 o 
  -1  11  17     4526.48     4998.79    687.87 o 
   1  11  17     1869.38     1943.36    500.27 o 
   3  11  17     5408.64     5585.29    400.61 o 
   5  11  17      209.15      130.80    166.45 o 
  -6  12  17    13663.27    14683.28    495.54 o 
  -4  12  17    10821.60    11840.68    512.09 o 
  -2  12  17     5909.53     6359.49    324.12 o 
   0  12  17      634.53      326.10    160.26 o 
   2  12  17        2.26       68.26    136.54 o 
 -18   0  18    10466.54    10726.50   1043.83 o 
 -16   0  18    62158.30    59434.30   2717.81 o 
 -14   0  18   107165.66    99333.70   5517.40 o 
 -12   0  18    59342.05    57481.58   1862.82 o 
 -10   0  18    11175.33     9068.61    567.06 o 
  -8   0  18     2270.22     2343.16    278.54 o 
  -6   0  18    10538.03    12853.08   1337.26 o 
  -4   0  18    28459.36    27130.01   1924.11 o 
  -2   0  18    13413.13    11987.23   1308.40 o 
   0   0  18     7200.93     5705.00    981.30 o 
   4   0  18      953.28      625.34    221.27 o 
   6   0  18     5560.12     3877.09    442.55 o 
   8   0  18     3373.74     3424.92    481.03 o 
  10   0  18     1409.01     1876.01    442.55 o 
  12   0  18     9702.42     8653.82    615.40 o 
  14   0  18      888.78      971.68    519.51 o 
 -17   1  18     2476.04     1801.10    366.59 o 
 -15   1  18     1163.96     1338.84    264.11 o 
 -13   1  18       36.96     -156.04    163.32 o 
 -11   1  18      107.33      175.78    151.11 o 
  -9   1  18       33.80        6.58    160.71 o 
  -7   1  18      197.32      257.32    124.20 o 
  -5   1  18        1.83     -138.68    277.92 o 
  -3   1  18     2356.88     2283.56    502.85 o 
  -1   1  18     7645.43     6537.97    723.32 o 
   3   1  18     2687.73     2676.53    174.32 o 
   5   1  18     6491.77     6194.26    300.54 o 
   7   1  18    14402.09    14490.52    515.80 o 
   9   1  18    20262.44    20080.22    679.03 o 
  11   1  18    14375.88    13313.70    586.63 o 
  13   1  18     7525.46     7923.93    493.92 o 
 -16   2  18    16311.65    16401.15    905.37 o 
 -14   2  18    38680.80    37335.30   1050.41 o 
 -12   2  18    12069.29    12148.86    652.90 o 
 -10   2  18     3587.58     3380.66    444.36 o 
  -8   2  18     8590.11     8463.58    379.24 o 
  -6   2  18      709.29      726.07    140.36 o 
  -4   2  18      163.32      604.52    466.60 o 
  -2   2  18     2111.26     1965.66   1000.54 o 
   0   2  18    32635.95    30109.32   2121.34 o 
   2   2  18    73811.27    70696.20   1750.52 o 
   4   2  18    37310.38    36599.82   1232.82 o 
   6   2  18     1578.40     1404.82    276.70 o 
   8   2  18      979.25     1019.66    213.13 o 
  10   2  18       12.63     -209.27    168.93 o 
  12   2  18     2190.13     2495.22    325.83 o 
  14   2  18       37.80      250.13    413.68 o 
 -17   3  18     6454.03     5993.61    449.11 o 
 -15   3  18      281.15      223.33    248.16 o 
 -13   3  18     5809.48     5387.73    395.31 o 
 -11   3  18     8291.55     8798.06    451.50 o 
  -9   3  18       17.53     -114.49    136.34 o 
  -7   3  18    10976.89    11108.18    430.73 o 
  -5   3  18     9653.75     9315.13    359.65 o 
  -3   3  18        3.22      148.81    159.79 o 
  -1   3  18     3008.15     3027.30    291.00 o 
   1   3  18     2187.06     1841.45    193.27 o 
   3   3  18      231.66      235.46    128.52 o 
   5   3  18       85.49      -79.21    179.67 o 
   7   3  18     6336.13     6629.89    359.16 o 
   9   3  18    22830.02    23738.13   1604.17 o 
  11   3  18    12827.13    12646.81    599.64 o 
  13   3  18      953.44      711.85    249.83 o 
 -16   4  18      137.62      240.67    299.29 o 
 -14   4  18     2187.67     2185.05    306.90 o 
 -12   4  18       27.73      -48.27    168.32 o 
 -10   4  18     7198.28     6603.61    386.39 o 
  -8   4  18    13604.13    13090.66    504.54 o 
  -6   4  18     4662.36     3702.65    262.41 o 
  -4   4  18     2054.01     2229.71    204.04 o 
  -2   4  18    12850.41    11772.92    576.53 o 
   0   4  18    48294.33    46537.23   1136.97 o 
   2   4  18    44375.18    42496.34   1291.99 o 
   4   4  18    17273.38    16690.23    534.78 o 
   6   4  18     2956.56     3102.77    260.59 o 
   8   4  18      357.02      326.75    185.86 o 
  10   4  18      327.43      534.41    212.59 o 
  12   4  18      547.86       37.49    208.14 o 
 -15   5  18        5.21      -66.90    241.62 o 
 -13   5  18     4265.21     4142.82    373.99 o 
 -11   5  18     5049.76     4891.78    367.46 o 
  -9   5  18     2273.36     2398.44    263.50 o 
  -7   5  18    43002.17    41794.32   1029.77 o 
  -5   5  18    42148.51    39119.12    963.31 o 
  -3   5  18     6848.51     6648.62    489.61 o 
  -1   5  18      669.36      660.80    220.96 o 
   1   5  18     6669.14     6674.46    524.34 o 
   3   5  18    21938.46    22125.57    649.68 o 
   5   5  18    25347.33    24941.89    734.37 o 
   7   5  18     3570.67     3288.71    322.36 o 
   9   5  18     1906.27     2221.61    284.88 o 
  11   5  18      579.81      263.15    218.15 o 
 -14   6  18    16469.01    16722.32    700.66 o 
 -12   6  18    12138.17    11817.68    563.89 o 
 -10   6  18    12112.50    12317.03    735.96 o 
  -8   6  18    14168.56    12723.35    538.33 o 
  -6   6  18    12383.29    12260.28    509.99 o 
  -4   6  18    10129.48     9663.42   1243.88 o 
  -2   6  18     7052.19     6342.70    366.49 o 
   0   6  18      794.59     1021.39    195.90 o 
   2   6  18      890.49     1033.35    327.10 o 
   4   6  18      337.05       86.14    172.23 o 
   6   6  18      724.36      430.16    371.23 o 
   8   6  18     2668.98     2420.71    357.41 o 
  10   6  18      612.38      697.91    239.43 o 
 -13   7  18     2766.79     2858.03    492.96 o 
 -11   7  18     1773.89     2085.16    303.08 o 
  -9   7  18     4106.25     4148.45    352.12 o 
  -7   7  18    38135.40    37112.51   1103.66 o 
  -5   7  18    41640.99    42329.17   1369.94 o 
  -3   7  18     4543.46     4073.86    333.03 o 
  -1   7  18     2810.24     3152.16    388.16 o 
   1   7  18     3121.52     3118.70    516.62 o 
   3   7  18      248.19      146.27    245.32 o 
   5   7  18      335.22      238.71    167.49 o 
   7   7  18     8203.17     8344.21    467.87 o 
   9   7  18    45546.61    47948.51   1977.24 o 
 -12   8  18     4774.66     4992.06    426.42 o 
 -10   8  18    10613.68    10391.73    542.17 o 
  -8   8  18     5683.56     5240.16    419.59 o 
  -6   8  18      589.02      725.75    228.94 o 
  -4   8  18      160.47      177.91    188.01 o 
  -2   8  18        2.47     -217.60    145.07 o 
   0   8  18      429.53      400.93    256.17 o 
   2   8  18      355.23       99.03    191.50 o 
   4   8  18      229.12      149.12    217.69 o 
   6   8  18     1089.86     1303.37    352.66 o 
   8   8  18      900.26     1137.72    276.92 o 
 -11   9  18       22.07     -217.85    230.04 o 
  -9   9  18     5591.61     5180.79    451.34 o 
  -7   9  18    24992.29    26575.71    946.18 o 
  -5   9  18    17087.10    17568.98    734.03 o 
  -3   9  18      487.25      476.39    224.86 o 
  -1   9  18     5075.41     5047.77    710.47 o 
   1   9  18     6744.64     7025.48    585.53 o 
   3   9  18     1249.61     1221.81    442.55 o 
   5   9  18     1451.89     1013.91    322.65 o 
   7   9  18    22786.98    23724.33   1539.29 o 
  -8  10  18      662.49      468.95    288.56 o 
  -6  10  18     6513.40     7122.12    503.72 o 
  -4  10  18    18328.02    20076.24   1125.17 o 
  -2  10  18    17319.76    17508.71    745.58 o 
   0  10  18     2857.98     3383.44    417.67 o 
   2  10  18        1.60      509.89    327.10 o 
   4  10  18     2788.00     2347.42    596.48 o 
 -15   1  19    38282.58    37081.55   1045.81 o 
 -13   1  19    30824.69    30340.96    878.71 o 
 -11   1  19     7740.31     7799.12    512.78 o 
  -9   1  19     7492.37     6986.52    436.65 o 
  -7   1  19    29474.81    29239.44   1478.65 o 
  -5   1  19    50488.26    56409.68   2210.12 o 
  -3   1  19    27690.24    26520.62   1404.46 o 
  -1   1  19      192.19       57.72    500.27 o 
   3   1  19     3235.61     3809.75    375.20 o 
   5   1  19      592.26      528.35    137.41 o 
   7   1  19       97.43      210.51    149.83 o 
   9   1  19     4595.34     5391.62    355.23 o 
  11   1  19    13239.86    12478.43    589.44 o 
 -14   2  19      177.14      -90.87    248.43 o 
 -12   2  19     1387.89     1869.35    319.00 o 
 -10   2  19       88.12       72.46    189.59 o 
  -8   2  19     2010.95     1782.53    206.40 o 
  -6   2  19     3504.04     3425.55    365.23 o 
  -4   2  19      441.42      442.55    367.35 o 
  -2   2  19      265.69      357.47    346.14 o 
   0   2  19      280.27      269.38    500.27 o 
   2   2  19      271.82      567.61    211.65 o 
   4   2  19      335.04      294.64    132.37 o 
   6   2  19     3741.79     3688.62    256.61 o 
   8   2  19    16152.77    17118.38    649.33 o 
  10   2  19    17636.26    18996.14    692.95 o 
 -15   3  19      690.70      374.52    308.55 o 
 -13   3  19      254.70      196.49    238.49 o 
 -11   3  19     2914.90     2270.96    269.59 o 
  -9   3  19     4944.80     5241.89    329.33 o 
  -7   3  19       47.17      -43.79    136.08 o 
  -5   3  19     1309.47     1199.73    215.09 o 
  -3   3  19        4.36      -91.13    144.23 o 
  -1   3  19    15872.74    15864.32   1481.57 o 
   1   3  19    42389.15    41286.95   1015.70 o 
   3   3  19    35912.32    35220.25   1140.44 o 
   5   3  19    19308.04    18591.72    573.89 o 
   7   3  19     9029.92     9313.67    430.25 o 
   9   3  19    16937.52    17173.81   1573.96 o 
  11   3  19    31468.84    32676.31   1819.75 o 
 -14   4  19    17571.35    16085.33    866.57 o 
 -12   4  19    22421.77    22442.58   1505.25 o 
 -10   4  19     3588.69     3343.66    406.86 o 
  -8   4  19     4672.01     4780.85    361.04 o 
  -6   4  19    11093.61    10490.30    455.46 o 
  -4   4  19     2220.20     2050.19    200.43 o 
  -2   4  19      102.53       71.18    120.31 o 
   0   4  19     5685.04     5512.12    255.61 o 
   2   4  19    20641.33    18847.68    685.46 o 
   4   4  19    25799.58    25521.27    902.00 o 
   6   4  19    10115.94    10105.84    436.50 o 
   8   4  19      386.59      187.27    243.69 o 
  10   4  19     2519.38     2857.61    321.77 o 
 -13   5  19     4729.99     4839.88    409.77 o 
 -11   5  19     1509.25     1045.58    242.15 o 
  -9   5  19      155.99       10.06    166.74 o 
  -7   5  19     2792.60     2947.22    270.98 o 
  -5   5  19     9468.85     9747.79    686.57 o 
  -3   5  19     6441.00     5952.78    338.83 o 
  -1   5  19       14.20      -57.15    192.41 o 
   1   5  19     6132.36     5890.74    342.99 o 
   3   5  19     5276.06     5360.64    384.31 o 
   5   5  19      328.32      232.70    161.08 o 
   7   5  19      178.85      -19.22    163.57 o 
   9   5  19     2193.34     2259.55    616.48 o 
 -12   6  19    25791.98    25927.32    858.41 o 
 -10   6  19     4274.29     4138.15    354.31 o 
  -8   6  19     9873.85     9740.80    581.83 o 
  -6   6  19    25031.57    24192.20    803.07 o 
  -4   6  19     6597.81     5880.18    369.26 o 
  -2   6  19     1723.59     1668.00    228.41 o 
   0   6  19     8128.22     8129.30    551.88 o 
   2   6  19    29716.78    29863.96    823.29 o 
   4   6  19    33276.14    34129.25   1148.70 o 
   6   6  19     4864.01     5050.00    414.78 o 
   8   6  19     2368.61     2860.18    380.28 o 
  -9   7  19    26609.78    27878.34   1030.35 o 
  -7   7  19    18994.13    18452.07    977.38 o 
  -5   7  19    12190.24    12587.21    572.57 o 
  -3   7  19    13668.10    13272.96    575.51 o 
  -1   7  19     8523.08     8837.11    470.87 o 
   1   7  19     3630.35     3496.47    326.32 o 
   3   7  19     1460.65     1463.29    538.75 o 
   5   7  19      884.57     1368.72    298.40 o 
   7   7  19      927.04      769.03    222.04 o 
  -8   8  19    13174.53    13353.78    650.24 o 
  -6   8  19    20645.37    20059.64    779.59 o 
  -4   8  19     5642.32     4868.44    391.08 o 
  -2   8  19       53.31       37.47    313.17 o 
   0   8  19       38.15      516.09    269.55 o 
   2   8  19     5403.66     4729.03    393.36 o 
   4   8  19     8038.81     8700.54    578.12 o 
  -5   9  19     7078.19     7562.44    493.67 o 
  -3   9  19    11122.54    11734.79    667.21 o 
  -1   9  19     4074.93     4153.31    378.15 o 
   1   9  19      184.16      318.71    284.58 o 
 -12   0  20     1015.35     1501.17    557.99 o 
 -10   0  20     4168.96     4242.67   1029.40 o 
  -8   0  20    34249.77    31728.65   2280.08 o 
  -6   0  20    83161.70    92040.01   4444.70 o 
  -4   0  20    99989.55   105306.78   4896.87 o 
  -2   0  20    38959.25    42320.90   2664.90 o 
   2   0  20     5353.68     3963.68    365.58 o 
   4   0  20    17775.11    16537.76    894.71 o 
   6   0  20    10753.23    11032.91   1077.50 o 
   8   0  20       41.37      -87.96    189.02 o 
 -11   1  20     1248.99     1217.75    323.31 o 
  -9   1  20      444.02      105.38    233.67 o 
  -7   1  20      229.53     -363.35    471.41 o 
  -5   1  20      196.55      211.65    401.36 o 
  -3   1  20      375.59      -81.69    376.42 o 
  -1   1  20        8.02      288.62    481.03 o 
   3   1  20     1697.59     1645.12    288.62 o 
   5   1  20       35.98       -6.85    107.79 o 
   7   1  20     1902.62     1911.76    220.62 o 
 -12   2  20     3979.59     4549.21    528.04 o 
 -10   2  20     2712.29     2008.67    286.86 o 
  -8   2  20     4121.02     3634.82    493.92 o 
  -6   2  20    28511.79    27445.87   1127.38 o 
  -4   2  20    23351.36    24759.18   1938.55 o 
  -2   2  20     3635.78     4762.18   1000.54 o 
   2   2  20     4516.43     4165.71    375.20 o 
   4   2  20      310.64      173.46    114.94 o 
   6   2  20       50.76        7.00    136.47 o 
   8   2  20     7325.67     7216.72    384.61 o 
 -11   3  20     2117.37     1275.91    311.51 o 
  -9   3  20      547.93      408.68    171.51 o 
  -7   3  20     2715.14     2605.21    354.66 o 
  -5   3  20      213.09      -43.91    169.59 o 
  -3   3  20      102.45      -42.86    154.51 o 
  -1   3  20       79.46       48.10    490.65 o 
   1   3  20      910.89     1337.26    269.38 o 
   3   3  20     7226.51     6485.18    362.76 o 
   5   3  20     6286.00     6558.56    325.83 o 
   7   3  20       14.85     -109.24    150.02 o 
 -10   4  20     7166.13     6870.11    544.34 o 
  -8   4  20      462.17      419.31    176.35 o 
  -6   4  20     2619.77     2295.16    220.47 o 
  -4   4  20     3094.74     2113.64    322.29 o 
  -2   4  20      676.04     1006.94    233.19 o 
   0   4  20     8293.77     8477.76    344.96 o 
   2   4  20     5440.12     5461.79    309.03 o 
   4   4  20      981.84      954.24    221.01 o 
   6   4  20     2222.39     2274.17    241.16 o 
  -9   5  20     1700.34     1447.99    304.08 o 
  -7   5  20      474.98      130.69    211.30 o 
  -5   5  20     1013.10     1073.10    223.26 o 
  -3   5  20     5143.76     4728.69    400.27 o 
  -1   5  20      233.47       70.59    122.16 o 
   1   5  20    18344.60    17977.01    518.18 o 
   3   5  20    35492.40    34340.20   1130.42 o 
   5   5  20    17785.43    17348.93    595.54 o 
  -6   6  20    18948.93    18896.80   1557.36 o 
  -4   6  20    21557.41    21161.37   1520.20 o 
  -2   6  20    14879.44    14104.24    563.60 o 
   0   6  20     6634.01     6853.46    382.94 o 
   2   6  20     6578.65     6463.19    380.52 o 
  -5   1  21    37247.85    38549.63   2636.04 o 
  -3   1  21    21784.03    23542.67   1386.97 o 
  -4   2  21      227.96       19.24    387.76 o 
  -2   2  21      842.61     1481.57    702.30 o 
  -3   3  21      208.41      240.51    519.51 o 
  -1   3  21     4177.56     5108.52   1058.26 o 
                                                 
